# Supplementary material for: Characterization of constitutive CTCF/cohesin loci: a possible role in establishing topological domains in mammalian genomes
Source: BMC Genomics. 2013 Aug 14;14:553. doi: 10.1186/1471-2164-14-553 (PMC3765723; doi:10.1186/1471-2164-14-553)
Supplement: Additional file 4 — Coordinates of constitutive CTCF binding sites. [file 1471-2164-14-553-S4.xlsx]

## Sheet: m1_ctcf_51cellsAndUp_strand_spe
Constitutive CTCF sites found in 51 or more of the 56 cell lines from ENCODE
chr	start	end	strand	found in no. cells	found in no. species based on computational scan of 46-way multiZ alignment
chr1	237752	237767	+	55	3
chr1	714273	714288	+	54	1
chr1	805300	805315	+	56	2
chr1	840150	840165	+	55	2
chr1	856628	856643	+	52	10
chr1	873621	873636	-	54	7
chr1	886938	886953	-	53	21
chr1	911587	911602	-	54	16
chr1	919699	919714	+	52	19
chr1	937405	937420	-	55	7
chr1	950936	950951	+	56	7
chr1	954823	954838	+	53	12
chr1	968479	968494	+	54	16
chr1	999343	999358	-	55	14
chr1	1057645	1057660	+	55	12
chr1	1200568	1200583	-	51	5
chr1	1225710	1225725	-	54	15
chr1	1227397	1227412	-	56	16
chr1	1235584	1235599	+	53	9
chr1	1237498	1237513	+	55	11
chr1	1280174	1280189	+	51	9
chr1	1307603	1307618	-	56	21
chr1	1310611	1310626	-	55	8
chr1	1337538	1337553	-	55	22
chr1	1533189	1533204	+	53	8
chr1	1555636	1555651	-	54	4
chr1	1597304	1597319	-	54	29
chr1	1720654	1720669	+	55	30
chr1	1728084	1728099	-	53	12
chr1	1790225	1790240	+	53	20
chr1	1837844	1837859	-	55	9
chr1	1840567	1840582	-	53	11
chr1	1875601	1875616	+	54	7
chr1	1891657	1891672	+	55	10
chr1	1976431	1976446	-	52	12
chr1	1978074	1978089	-	55	8
chr1	2023242	2023257	+	52	5
chr1	2040234	2040249	+	55	6
chr1	2105894	2105909	-	55	21
chr1	2126790	2126805	+	55	22
chr1	2169309	2169324	-	51	7
chr1	2243089	2243104	+	53	8
chr1	2313353	2313368	-	52	16
chr1	2314216	2314231	+	51	7
chr1	2361671	2361686	+	54	14
chr1	2479624	2479639	-	55	20
chr1	2486501	2486516	+	56	6
chr1	2493521	2493536	-	52	8
chr1	2929214	2929229	+	53	24
chr1	3200711	3200726	-	53	26
chr1	3236688	3236703	-	55	23
chr1	3341432	3341447	-	56	20
chr1	3348000	3348015	+	51	13
chr1	3400549	3400564	-	54	8
chr1	3407955	3407970	+	56	24
chr1	3434940	3434955	+	53	15
chr1	3481969	3481984	+	56	19
chr1	3531883	3531898	-	55	12
chr1	3535746	3535761	-	51	20
chr1	3566563	3566578	-	51	13
chr1	3612357	3612372	+	55	14
chr1	3641146	3641161	-	55	18
chr1	3692665	3692680	+	51	8
chr1	3702192	3702207	+	51	9
chr1	3816309	3816324	-	51	3
chr1	3827519	3827534	+	55	24
chr1	4712807	4712822	+	56	22
chr1	5570114	5570129	+	52	16
chr1	5697427	5697442	+	51	8
chr1	5806031	5806046	-	56	29
chr1	5976223	5976238	-	52	32
chr1	6035408	6035423	-	56	29
chr1	6094702	6094717	-	54	11
chr1	6101687	6101702	+	55	26
chr1	6113158	6113173	+	52	25
chr1	6142552	6142567	+	54	6
chr1	6169070	6169085	+	56	15
chr1	6231761	6231776	-	55	9
chr1	6246030	6246045	-	55	25
chr1	6298873	6298888	+	55	24
chr1	6305276	6305291	-	56	22
chr1	6306949	6306964	+	55	24
chr1	6341079	6341094	-	51	7
chr1	6403663	6403678	-	55	23
chr1	6408169	6408184	+	54	21
chr1	6417489	6417504	-	54	8
chr1	6423283	6423298	+	52	3
chr1	6454148	6454163	-	53	2
chr1	6464895	6464910	-	51	18
chr1	6474543	6474558	-	56	25
chr1	6483680	6483695	+	51	24
chr1	6497255	6497270	-	54	15
chr1	6498251	6498266	-	56	17
chr1	6505359	6505374	+	55	23
chr1	6532643	6532658	-	53	32
chr1	6535732	6535747	-	54	26
chr1	6546698	6546713	+	55	18
chr1	6550097	6550112	-	54	24
chr1	6583855	6583870	-	52	21
chr1	6694835	6694850	-	55	26
chr1	6706748	6706763	-	56	25
chr1	6761956	6761971	-	56	27
chr1	6780227	6780242	+	56	30
chr1	6950119	6950134	-	56	33
chr1	7130635	7130650	-	54	22
chr1	7268139	7268154	-	56	14
chr1	7278476	7278491	-	56	16
chr1	7514306	7514321	+	54	8
chr1	7621664	7621679	-	54	8
chr1	7707465	7707480	-	56	25
chr1	7727824	7727839	+	54	7
chr1	7729702	7729717	+	51	21
chr1	7813054	7813069	-	55	31
chr1	7962993	7963008	-	56	18
chr1	8021519	8021534	+	55	3
chr1	8035505	8035520	+	55	23
chr1	8042537	8042552	+	56	22
chr1	8299153	8299168	-	51	5
chr1	8374531	8374546	-	56	19
chr1	8409221	8409236	-	54	25
chr1	8411903	8411918	-	54	18
chr1	8435047	8435062	+	54	10
chr1	8731547	8731562	-	52	16
chr1	8909133	8909148	-	54	19
chr1	8919646	8919661	+	53	13
chr1	8922697	8922712	+	56	22
chr1	8931788	8931803	+	53	6
chr1	8939527	8939542	-	51	6
chr1	8978321	8978336	+	55	22
chr1	9023143	9023158	+	55	12
chr1	9048275	9048290	-	53	20
chr1	9065345	9065360	-	56	18
chr1	9070260	9070275	+	55	24
chr1	9161781	9161796	-	55	19
chr1	9170989	9171004	+	56	22
chr1	9202481	9202496	+	55	23
chr1	9241506	9241521	+	55	18
chr1	9294648	9294663	+	51	5
chr1	9310277	9310292	-	53	14
chr1	9327363	9327378	-	54	7
chr1	9349241	9349256	+	54	25
chr1	9355238	9355253	+	51	14
chr1	9516011	9516026	-	53	20
chr1	9551296	9551311	-	56	18
chr1	9555466	9555481	+	56	16
chr1	9633974	9633989	-	51	8
chr1	9648676	9648691	+	55	19
chr1	9675841	9675856	-	54	8
chr1	9687244	9687259	+	56	15
chr1	9762486	9762501	+	56	7
chr1	9782025	9782040	+	55	31
chr1	9785274	9785289	+	53	4
chr1	9844781	9844796	+	55	27
chr1	9927706	9927721	-	56	26
chr1	9935099	9935114	+	55	27
chr1	10002572	10002587	-	52	8
chr1	10010547	10010562	+	55	7
chr1	10092713	10092728	-	56	17
chr1	10213179	10213194	-	54	13
chr1	10398284	10398299	-	55	16
chr1	10437640	10437655	+	53	24
chr1	10488293	10488308	-	55	24
chr1	10490424	10490439	+	55	21
chr1	10567667	10567682	+	53	32
chr1	10574657	10574672	+	54	35
chr1	10752606	10752621	+	55	21
chr1	10927340	10927355	-	54	25
chr1	10970148	10970163	-	55	23
chr1	11002188	11002203	-	55	28
chr1	11021233	11021248	-	55	27
chr1	11097831	11097846	+	55	29
chr1	11301933	11301948	+	51	28
chr1	11322945	11322960	-	53	11
chr1	11380400	11380415	+	52	17
chr1	11397748	11397763	+	55	17
chr1	11538891	11538906	+	55	21
chr1	11702655	11702670	-	56	26
chr1	11705908	11705923	-	53	18
chr1	11710622	11710637	-	55	27
chr1	11724238	11724253	-	56	9
chr1	11771319	11771334	-	55	12
chr1	11780017	11780032	-	55	27
chr1	11809402	11809417	-	54	13
chr1	11845392	11845407	+	56	24
chr1	11898897	11898912	+	53	24
chr1	11954170	11954185	-	54	23
chr1	11967908	11967923	-	51	19
chr1	12027446	12027461	+	54	8
chr1	12061771	12061786	-	55	11
chr1	12091487	12091502	-	56	13
chr1	12139818	12139833	-	54	15
chr1	12167023	12167038	+	54	13
chr1	12178846	12178861	+	53	11
chr1	12185012	12185027	+	55	27
chr1	12269083	12269098	-	56	30
chr1	12304337	12304352	-	53	37
chr1	12332308	12332323	+	54	21
chr1	12335621	12335636	+	54	9
chr1	12336501	12336516	-	53	23
chr1	12661427	12661442	+	55	13
chr1	12680030	12680045	-	56	30
chr1	12719163	12719178	-	55	19
chr1	12844092	12844107	+	54	1
chr1	13992340	13992355	+	56	24
chr1	14052516	14052531	-	55	8
chr1	14133887	14133902	-	54	7
chr1	14137874	14137889	-	55	7
chr1	14140293	14140308	-	54	17
chr1	14155519	14155534	+	56	18
chr1	14287060	14287075	-	56	27
chr1	14292473	14292488	+	55	22
chr1	14421683	14421698	+	51	15
chr1	14440513	14440528	+	52	21
chr1	15058573	15058588	-	54	15
chr1	15105811	15105826	+	55	22
chr1	15242029	15242044	+	54	27
chr1	15354168	15354183	-	55	18
chr1	15364808	15364823	+	53	8
chr1	15373201	15373216	-	54	30
chr1	15389162	15389177	+	53	21
chr1	15455193	15455208	+	55	23
chr1	15480714	15480729	-	55	20
chr1	15599216	15599231	-	55	26
chr1	15631401	15631416	-	55	23
chr1	15650213	15650228	+	55	30
chr1	15757804	15757819	-	56	24
chr1	15828076	15828091	-	56	27
chr1	15853033	15853048	-	53	26
chr1	15911098	15911113	+	54	7
chr1	15921776	15921791	+	52	20
chr1	16068025	16068040	-	56	27
chr1	16118692	16118707	+	56	23
chr1	16130028	16130043	+	54	5
chr1	16142198	16142213	+	53	24
chr1	16321206	16321221	-	56	6
chr1	16333723	16333738	-	51	10
chr1	16335685	16335700	+	55	24
chr1	16359498	16359513	-	51	18
chr1	16405541	16405556	+	56	28
chr1	16409001	16409016	+	54	21
chr1	16514416	16514431	-	56	25
chr1	16531667	16531682	+	54	23
chr1	16562821	16562836	+	52	21
chr1	16571058	16571073	-	56	30
chr1	16679049	16679064	+	53	17
chr1	16767109	16767124	+	56	28
chr1	16918431	16918446	+	54	4
chr1	16951571	16951586	+	53	5
chr1	16971278	16971293	+	54	2
chr1	17029814	17029829	-	55	11
chr1	17036453	17036468	+	55	11
chr1	17274184	17274199	-	53	10
chr1	17278355	17278370	+	52	21
chr1	17290142	17290157	+	53	16
chr1	17313590	17313605	-	53	25
chr1	17372760	17372775	-	53	22
chr1	17386360	17386375	-	55	5
chr1	17402092	17402107	-	56	23
chr1	17452422	17452437	+	55	23
chr1	17563714	17563729	-	52	20
chr1	17600876	17600891	-	54	10
chr1	17662769	17662784	-	56	29
chr1	17732831	17732846	-	54	21
chr1	17746516	17746531	+	53	27
chr1	17811964	17811979	-	56	3
chr1	17820924	17820939	+	56	23
chr1	17828985	17829000	+	56	15
chr1	17933516	17933531	-	56	23
chr1	17956099	17956114	-	53	17
chr1	17980437	17980452	+	55	22
chr1	17988245	17988260	+	56	18
chr1	18081763	18081778	+	51	16
chr1	18085759	18085774	+	53	19
chr1	18152771	18152786	-	53	13
chr1	18249524	18249539	+	55	14
chr1	18311182	18311197	+	56	16
chr1	18427154	18427169	-	56	29
chr1	18544079	18544094	-	54	20
chr1	18561442	18561457	-	55	25
chr1	18626391	18626406	+	56	8
chr1	18629494	18629509	-	52	23
chr1	18883068	18883083	+	54	13
chr1	18908100	18908115	-	56	23
chr1	18924076	18924091	+	54	23
chr1	19008059	19008074	-	55	26
chr1	19147435	19147450	-	56	26
chr1	19201889	19201904	-	56	29
chr1	19210802	19210817	+	56	25
chr1	19239698	19239713	-	56	22
chr1	19422911	19422926	-	55	32
chr1	19440293	19440308	-	54	32
chr1	19506223	19506238	+	53	15
chr1	19567917	19567932	-	54	19
chr1	19668148	19668163	+	54	16
chr1	19671023	19671038	+	55	26
chr1	19718001	19718016	+	54	32
chr1	19766503	19766518	+	51	12
chr1	19772392	19772407	+	52	7
chr1	19814407	19814422	+	52	5
chr1	19908918	19908933	-	56	25
chr1	19977822	19977837	-	54	14
chr1	19980354	19980369	-	56	27
chr1	19986492	19986507	-	56	5
chr1	20031200	20031215	-	55	24
chr1	20042271	20042286	+	56	18
chr1	20088869	20088884	+	54	17
chr1	20137899	20137914	-	55	12
chr1	20208751	20208766	+	55	23
chr1	20244672	20244687	+	56	31
chr1	20301454	20301469	+	56	17
chr1	20479000	20479015	-	52	26
chr1	20492099	20492114	+	55	18
chr1	20521846	20521861	-	56	12
chr1	20539509	20539524	+	54	33
chr1	20543310	20543325	+	54	7
chr1	20688470	20688485	+	56	27
chr1	20703567	20703582	+	54	19
chr1	20757085	20757100	-	55	20
chr1	20848995	20849010	+	56	26
chr1	20901909	20901924	+	56	13
chr1	20959878	20959893	-	53	21
chr1	20966829	20966844	+	55	19
chr1	20988045	20988060	+	55	8
chr1	21029109	21029124	+	55	11
chr1	21521839	21521854	-	56	22
chr1	21543534	21543549	+	52	17
chr1	21544572	21544587	+	51	15
chr1	21558638	21558653	+	56	28
chr1	21571667	21571682	+	53	21
chr1	21581873	21581888	+	53	19
chr1	21596857	21596872	-	55	10
chr1	21661379	21661394	-	52	23
chr1	21695154	21695169	-	53	24
chr1	21697216	21697231	+	55	20
chr1	21795284	21795299	-	55	6
chr1	21817484	21817499	-	53	6
chr1	21835732	21835747	+	52	16
chr1	21861459	21861474	-	56	15
chr1	21866522	21866537	+	52	7
chr1	21900723	21900738	-	53	21
chr1	21922203	21922218	-	54	26
chr1	21985753	21985768	-	56	25
chr1	22109068	22109083	-	54	23
chr1	22290644	22290659	-	55	26
chr1	22331836	22331851	-	51	13
chr1	22345894	22345909	-	53	10
chr1	22349522	22349537	-	53	3
chr1	22432309	22432324	+	54	31
chr1	22458563	22458578	+	53	31
chr1	22602465	22602480	+	53	13
chr1	22643944	22643959	-	55	14
chr1	22743252	22743267	-	56	29
chr1	22747115	22747130	+	54	29
chr1	22968690	22968705	-	53	27
chr1	22992432	22992447	+	55	29
chr1	23000815	23000830	+	56	23
chr1	23031116	23031131	+	56	25
chr1	23058521	23058536	-	55	20
chr1	23188765	23188780	-	54	23
chr1	23256987	23257002	-	56	15
chr1	23290864	23290879	-	55	12
chr1	23303090	23303105	+	52	27
chr1	23425392	23425407	+	56	27
chr1	23511343	23511358	-	55	28
chr1	23543400	23543415	+	53	22
chr1	23730606	23730621	-	55	27
chr1	23823728	23823743	+	52	28
chr1	23866477	23866492	-	56	29
chr1	23871365	23871380	+	56	32
chr1	23892910	23892925	-	54	21
chr1	23964088	23964103	-	55	24
chr1	23984361	23984376	+	56	6
chr1	24018164	24018179	+	54	25
chr1	24045153	24045168	+	55	6
chr1	24077969	24077984	-	55	31
chr1	24098795	24098810	+	56	24
chr1	24136375	24136390	+	54	11
chr1	24137439	24137454	+	53	20
chr1	24181242	24181257	-	54	17
chr1	24194923	24194938	-	54	24
chr1	24243472	24243487	-	55	23
chr1	24275814	24275829	+	55	8
chr1	24306826	24306841	+	51	7
chr1	24397507	24397522	+	56	19
chr1	24439208	24439223	-	56	10
chr1	24477129	24477144	+	55	24
chr1	24482090	24482105	+	52	4
chr1	24525939	24525954	+	55	25
chr1	24528522	24528537	+	54	25
chr1	24635342	24635357	-	53	10
chr1	24711876	24711891	+	55	10
chr1	24716733	24716748	-	53	28
chr1	24717940	24717955	-	56	30
chr1	24718985	24719000	-	53	17
chr1	24742060	24742075	+	55	28
chr1	24853851	24853866	-	51	8
chr1	24868650	24868665	+	56	24
chr1	24913882	24913897	-	56	27
chr1	25015212	25015227	+	56	24
chr1	25174580	25174595	+	54	29
chr1	25176365	25176380	+	55	23
chr1	25224769	25224784	-	56	27
chr1	25236212	25236227	-	52	7
chr1	25258899	25258914	+	51	24
chr1	25428092	25428107	-	56	25
chr1	25475352	25475367	-	53	20
chr1	25531522	25531537	-	53	28
chr1	25566546	25566561	+	55	7
chr1	25729614	25729629	+	51	22
chr1	25814241	25814256	-	53	24
chr1	25828408	25828423	-	52	7
chr1	25830474	25830489	+	56	28
chr1	25847126	25847141	-	54	26
chr1	25899433	25899448	-	52	8
chr1	25935264	25935279	+	53	15
chr1	25937565	25937580	+	54	18
chr1	25942798	25942813	+	51	11
chr1	25945737	25945752	+	56	29
chr1	26019265	26019280	-	55	8
chr1	26070775	26070790	-	54	15
chr1	26123493	26123508	-	54	14
chr1	26124667	26124682	-	53	14
chr1	26137460	26137475	-	54	7
chr1	26222067	26222082	+	56	27
chr1	26324793	26324808	-	56	30
chr1	26362620	26362635	+	51	29
chr1	26431622	26431637	+	56	27
chr1	26471777	26471792	-	55	26
chr1	26490853	26490868	-	51	29
chr1	26496303	26496318	+	54	29
chr1	26517052	26517067	+	52	26
chr1	26606199	26606214	-	56	10
chr1	26611745	26611760	+	52	27
chr1	26612503	26612518	+	54	25
chr1	26648207	26648222	-	56	28
chr1	26690485	26690500	-	55	20
chr1	26718150	26718165	-	56	27
chr1	26743696	26743711	-	53	23
chr1	26796970	26796985	-	52	23
chr1	26826841	26826856	+	55	24
chr1	26857800	26857815	-	53	26
chr1	26865364	26865379	+	51	24
chr1	26868502	26868517	+	53	23
chr1	26929032	26929047	+	53	30
chr1	26946911	26946926	+	53	25
chr1	27004224	27004239	-	51	23
chr1	27115826	27115841	-	55	33
chr1	27136712	27136727	+	56	2
chr1	27179756	27179771	+	54	27
chr1	27189387	27189402	+	56	30
chr1	27204633	27204648	-	56	23
chr1	27213787	27213802	-	53	9
chr1	27293571	27293586	+	55	26
chr1	27324298	27324313	+	55	28
chr1	27371198	27371213	+	53	28
chr1	27372579	27372594	+	52	23
chr1	27424060	27424075	-	56	26
chr1	27429361	27429376	+	56	29
chr1	27435794	27435809	+	53	4
chr1	27481706	27481721	-	55	25
chr1	27524592	27524607	+	55	23
chr1	27611338	27611353	-	55	28
chr1	27627460	27627475	+	55	31
chr1	27659445	27659460	+	55	19
chr1	27684170	27684185	+	54	28
chr1	27693084	27693099	+	54	21
chr1	27715066	27715081	-	56	20
chr1	27722061	27722076	-	56	31
chr1	27743193	27743208	+	53	28
chr1	27849788	27849803	-	52	16
chr1	27895226	27895241	+	54	20
chr1	27901997	27902012	-	53	16
chr1	27970571	27970586	+	52	14
chr1	27989840	27989855	-	56	27
chr1	27995819	27995834	+	51	26
chr1	28052266	28052281	+	52	28
chr1	28184651	28184666	-	51	7
chr1	28266993	28267008	+	55	11
chr1	28286708	28286723	+	52	19
chr1	28414522	28414537	-	52	10
chr1	28417894	28417909	+	55	29
chr1	28439733	28439748	-	53	19
chr1	28535554	28535569	-	54	30
chr1	28575158	28575173	+	56	27
chr1	28686348	28686363	+	54	26
chr1	28844685	28844700	+	53	16
chr1	28907883	28907898	-	52	11
chr1	28929527	28929542	-	54	30
chr1	28969693	28969708	+	54	12
chr1	28980555	28980570	-	52	2
chr1	29063253	29063268	+	55	24
chr1	29111779	29111794	+	56	20
chr1	29172901	29172916	+	52	5
chr1	29203872	29203887	-	56	32
chr1	29208727	29208742	+	54	29
chr1	29220417	29220432	+	54	19
chr1	29508610	29508625	-	55	13
chr1	29524211	29524226	-	55	7
chr1	29529549	29529564	-	55	29
chr1	29557555	29557570	+	53	23
chr1	29562942	29562957	+	52	21
chr1	29572481	29572496	+	55	22
chr1	29658896	29658911	+	55	26
chr1	29667606	29667621	+	52	15
chr1	29668611	29668626	-	51	16
chr1	29706173	29706188	+	55	6
chr1	29780202	29780217	-	54	4
chr1	29839972	29839987	+	56	12
chr1	30129501	30129516	-	53	9
chr1	30171011	30171026	+	54	8
chr1	30176564	30176579	-	56	9
chr1	30180075	30180090	+	51	17
chr1	30266037	30266052	+	54	13
chr1	30322110	30322125	-	54	10
chr1	30385454	30385469	+	52	8
chr1	30558963	30558978	-	54	16
chr1	30579140	30579155	-	55	5
chr1	30584487	30584502	-	54	18
chr1	30705333	30705348	-	54	11
chr1	31181128	31181143	-	56	27
chr1	31188247	31188262	-	53	22
chr1	31192239	31192254	+	56	23
chr1	31252609	31252624	-	56	25
chr1	31274748	31274763	+	56	28
chr1	31402423	31402438	-	54	28
chr1	31628314	31628329	+	51	5
chr1	31654458	31654473	+	54	27
chr1	31656990	31657005	+	52	29
chr1	31658694	31658709	+	55	8
chr1	31867650	31867665	+	53	24
chr1	31869643	31869658	+	55	12
chr1	31894445	31894460	+	53	8
chr1	31895754	31895769	-	54	22
chr1	32029833	32029848	+	56	28
chr1	32053547	32053562	+	55	21
chr1	32059764	32059779	-	55	18
chr1	32098906	32098921	-	54	32
chr1	32129614	32129629	+	56	28
chr1	32149790	32149805	-	53	28
chr1	32173532	32173547	-	51	6
chr1	32180126	32180141	+	53	19
chr1	32181411	32181426	-	56	26
chr1	32211399	32211414	-	56	16
chr1	32230971	32230986	+	51	8
chr1	32281720	32281735	+	56	28
chr1	32403988	32404003	+	53	13
chr1	32405598	32405613	+	56	26
chr1	32421832	32421847	-	54	21
chr1	32429872	32429887	-	52	31
chr1	32443501	32443516	+	54	18
chr1	32469357	32469372	-	54	15
chr1	32681395	32681410	+	55	27
chr1	32713949	32713964	-	54	21
chr1	32782252	32782267	-	55	21
chr1	32800903	32800918	+	54	20
chr1	32816930	32816945	-	54	22
chr1	32866603	32866618	+	56	28
chr1	32879730	32879745	-	55	3
chr1	32914090	32914105	+	56	3
chr1	32986197	32986212	+	55	8
chr1	33177932	33177947	+	55	22
chr1	33207149	33207164	-	52	13
chr1	33238772	33238787	-	54	30
chr1	33338406	33338421	-	55	24
chr1	33342418	33342433	+	55	24
chr1	33352334	33352349	-	53	22
chr1	33358630	33358645	-	53	25
chr1	33399193	33399208	+	51	26
chr1	33467065	33467080	-	51	11
chr1	33472974	33472989	-	52	18
chr1	33552130	33552145	-	56	27
chr1	33560784	33560799	+	52	27
chr1	33592957	33592972	-	56	27
chr1	33603600	33603615	+	55	15
chr1	33613693	33613708	-	55	16
chr1	33684460	33684475	+	54	31
chr1	33761260	33761275	+	54	25
chr1	33764438	33764453	-	56	23
chr1	33833540	33833555	-	56	32
chr1	33921600	33921615	-	55	11
chr1	33936254	33936269	-	56	28
chr1	34078656	34078671	-	52	27
chr1	34090717	34090732	-	53	28
chr1	34098788	34098803	+	55	15
chr1	34100616	34100631	-	54	4
chr1	34106876	34106891	+	53	6
chr1	34120062	34120077	+	54	14
chr1	34926018	34926033	+	54	7
chr1	35063687	35063702	-	55	25
chr1	35147260	35147275	-	56	17
chr1	35208448	35208463	-	54	26
chr1	35252229	35252244	+	54	21
chr1	35253898	35253913	+	51	17
chr1	35325494	35325509	-	53	26
chr1	35332117	35332132	-	51	26
chr1	35667879	35667894	+	56	28
chr1	35686752	35686767	-	52	8
chr1	35764321	35764336	-	55	10
chr1	35916839	35916854	+	56	34
chr1	36010809	36010824	-	52	8
chr1	36030413	36030428	-	55	24
chr1	36034707	36034722	+	56	26
chr1	36111861	36111876	-	51	2
chr1	36181259	36181274	-	55	28
chr1	36192619	36192634	-	56	29
chr1	36348684	36348699	+	53	24
chr1	36554384	36554399	+	52	23
chr1	36600498	36600513	-	55	28
chr1	36615295	36615310	+	54	28
chr1	36653934	36653949	-	54	22
chr1	36751236	36751251	-	54	29
chr1	36765649	36765664	-	54	9
chr1	36808477	36808492	+	56	21
chr1	36834795	36834810	-	54	28
chr1	36886587	36886602	-	56	24
chr1	36912112	36912127	+	52	27
chr1	36982126	36982141	+	56	29
chr1	37008694	37008709	+	53	10
chr1	37019604	37019619	+	56	28
chr1	37041843	37041858	+	54	27
chr1	37075036	37075051	+	56	30
chr1	37116239	37116254	+	55	10
chr1	37169488	37169503	+	56	26
chr1	37643044	37643059	-	53	29
chr1	37789556	37789571	-	55	31
chr1	37900064	37900079	-	55	22
chr1	37920614	37920629	+	56	26
chr1	37953145	37953160	-	56	30
chr1	37980397	37980412	+	54	17
chr1	38027565	38027580	+	53	30
chr1	38068906	38068921	+	55	26
chr1	38148226	38148241	-	55	30
chr1	38158058	38158073	+	54	7
chr1	38276908	38276923	+	56	27
chr1	38325939	38325954	-	54	30
chr1	38385147	38385162	+	54	24
chr1	38440871	38440886	-	55	27
chr1	38455827	38455842	-	56	26
chr1	38492466	38492481	+	56	32
chr1	38503514	38503529	+	52	14
chr1	38506347	38506362	+	54	30
chr1	38537719	38537734	-	53	12
chr1	38955605	38955620	+	55	3
chr1	39052902	39052917	-	55	18
chr1	39074116	39074131	+	54	17
chr1	39283997	39284012	-	52	26
chr1	39301089	39301104	-	56	31
chr1	39558206	39558221	-	55	12
chr1	39564496	39564511	+	54	29
chr1	39568367	39568382	+	53	30
chr1	39595342	39595357	+	52	14
chr1	39649520	39649535	+	52	30
chr1	39657458	39657473	+	55	19
chr1	39724499	39724514	-	55	24
chr1	39844138	39844153	-	55	34
chr1	39876759	39876774	-	54	31
chr1	39973053	39973068	+	52	7
chr1	40005049	40005064	-	55	9
chr1	40042623	40042638	-	56	27
chr1	40075451	40075466	-	55	11
chr1	40105708	40105723	-	53	12
chr1	40119373	40119388	-	52	32
chr1	40123880	40123895	-	55	30
chr1	40138499	40138514	+	51	27
chr1	40167705	40167720	+	55	25
chr1	40368076	40368091	-	56	27
chr1	40385345	40385360	+	53	30
chr1	40439354	40439369	-	55	31
chr1	40498135	40498150	-	54	30
chr1	40544374	40544389	+	56	14
chr1	40550542	40550557	+	54	3
chr1	40609851	40609866	+	55	26
chr1	40618871	40618886	+	53	9
chr1	40648844	40648859	-	52	13
chr1	40781128	40781143	-	56	25
chr1	40804550	40804565	-	54	24
chr1	40870686	40870701	-	51	25
chr1	40904260	40904275	-	54	15
chr1	40998688	40998703	+	53	20
chr1	41058022	41058037	+	54	7
chr1	41078121	41078136	+	56	6
chr1	41090928	41090943	+	54	19
chr1	41096368	41096383	+	53	24
chr1	41115870	41115885	+	52	10
chr1	41134729	41134744	-	56	24
chr1	41235638	41235653	-	52	13
chr1	41240030	41240045	+	56	30
chr1	41314385	41314400	+	54	27
chr1	41315849	41315864	-	54	25
chr1	41414768	41414783	-	56	10
chr1	41418332	41418347	-	54	28
chr1	41469597	41469612	-	54	6
chr1	41489102	41489117	+	52	16
chr1	41588944	41588959	-	51	22
chr1	41734017	41734032	+	56	29
chr1	41748544	41748559	+	55	27
chr1	41779482	41779497	+	55	26
chr1	41788730	41788745	+	56	20
chr1	41882929	41882944	-	54	27
chr1	41898565	41898580	-	56	21
chr1	41950107	41950122	-	53	18
chr1	41958125	41958140	+	54	20
chr1	41961417	41961432	-	54	23
chr1	41979237	41979252	+	53	26
chr1	41981934	41981949	+	55	22
chr1	42039938	42039953	+	55	29
chr1	42044809	42044824	-	53	19
chr1	42277827	42277842	+	55	29
chr1	42334414	42334429	-	51	7
chr1	42501400	42501415	+	51	16
chr1	42612704	42612719	+	56	22
chr1	42639169	42639184	-	54	29
chr1	42642778	42642793	+	55	25
chr1	42780303	42780318	+	54	8
chr1	42977439	42977454	+	53	4
chr1	43123983	43123998	-	51	17
chr1	43201987	43202002	+	52	18
chr1	43212991	43213006	-	56	33
chr1	43222820	43222835	-	56	23
chr1	43231713	43231728	-	53	21
chr1	43243712	43243727	+	55	22
chr1	43388783	43388798	+	56	23
chr1	43396876	43396891	+	56	24
chr1	43539477	43539492	-	51	25
chr1	43609457	43609472	-	55	8
chr1	43693107	43693122	+	55	25
chr1	43703942	43703957	+	55	28
chr1	43823887	43823902	-	55	10
chr1	43834041	43834056	-	51	19
chr1	43880472	43880487	-	53	17
chr1	43994965	43994980	+	55	25
chr1	44119249	44119264	+	56	10
chr1	44229287	44229302	+	55	29
chr1	44396313	44396328	+	54	19
chr1	44460639	44460654	+	53	16
chr1	44471496	44471511	+	56	29
chr1	44496536	44496551	-	51	12
chr1	44502415	44502430	-	54	28
chr1	44513530	44513545	-	51	29
chr1	44558045	44558060	+	51	8
chr1	44683570	44683585	+	54	29
chr1	44703989	44704004	-	52	28
chr1	44784093	44784108	-	55	27
chr1	44844048	44844063	+	56	25
chr1	45037923	45037938	+	56	27
chr1	45060979	45060994	-	56	30
chr1	45074023	45074038	-	52	6
chr1	45075293	45075308	+	54	30
chr1	45118707	45118722	-	56	30
chr1	45121396	45121411	+	54	25
chr1	45142993	45143008	-	54	3
chr1	45173737	45173752	+	55	21
chr1	45180820	45180835	+	56	28
chr1	45195113	45195128	+	56	24
chr1	45197130	45197145	+	55	23
chr1	45259523	45259538	+	54	4
chr1	45265512	45265527	+	53	22
chr1	45301697	45301712	+	55	20
chr1	45390936	45390951	+	51	7
chr1	45480322	45480337	+	55	30
chr1	45484490	45484505	+	54	34
chr1	45766110	45766125	-	56	24
chr1	45769790	45769805	-	55	15
chr1	45825634	45825649	+	56	26
chr1	45958974	45958989	-	56	32
chr1	45978438	45978453	+	56	27
chr1	46035905	46035920	-	56	22
chr1	46347447	46347462	-	51	23
chr1	46645385	46645400	-	53	28
chr1	46663856	46663871	-	51	8
chr1	46799348	46799363	+	55	4
chr1	46806412	46806427	+	55	9
chr1	46807900	46807915	-	53	13
chr1	46813937	46813952	-	56	9
chr1	46877837	46877852	+	52	27
chr1	46879451	46879466	-	51	17
chr1	46912691	46912706	+	51	31
chr1	46943265	46943280	+	55	26
chr1	46953624	46953639	+	53	18
chr1	46993870	46993885	-	51	25
chr1	46998662	46998677	+	53	18
chr1	47000944	47000959	-	55	13
chr1	47013843	47013858	-	56	10
chr1	47088326	47088341	+	54	20
chr1	47191090	47191105	-	55	28
chr1	47213552	47213567	+	56	23
chr1	47400715	47400730	+	51	20
chr1	47609528	47609543	-	51	11
chr1	47639682	47639697	-	53	17
chr1	47641188	47641203	-	55	19
chr1	47644983	47644998	+	56	25
chr1	47658738	47658753	+	54	27
chr1	47728675	47728690	-	55	32
chr1	47799336	47799351	+	51	8
chr1	47854614	47854629	+	54	29
chr1	47890215	47890230	-	52	30
chr1	47902246	47902261	+	52	11
chr1	47915762	47915777	+	55	24
chr1	47993523	47993538	+	53	23
chr1	48176334	48176349	-	53	25
chr1	48192106	48192121	-	56	32
chr1	48204445	48204460	+	54	31
chr1	48221273	48221288	-	53	21
chr1	48438904	48438919	+	51	16
chr1	48463457	48463472	+	56	21
chr1	48527032	48527047	-	55	29
chr1	48559531	48559546	+	56	26
chr1	48575257	48575272	+	51	28
chr1	48668014	48668029	-	51	21
chr1	48702707	48702722	-	52	28
chr1	48996585	48996600	-	56	24
chr1	49018278	49018293	+	52	15
chr1	49038504	49038519	+	56	25
chr1	49143175	49143190	+	56	13
chr1	49162951	49162966	-	55	29
chr1	49283370	49283385	-	56	24
chr1	49336462	49336477	-	54	28
chr1	50737816	50737831	-	54	27
chr1	50814550	50814565	-	55	30
chr1	50834297	50834312	+	55	20
chr1	51169895	51169910	-	54	32
chr1	51215832	51215847	+	52	13
chr1	51240623	51240638	+	51	28
chr1	51524614	51524629	-	56	4
chr1	51655276	51655291	-	52	27
chr1	51658046	51658061	-	53	6
chr1	51762648	51762663	-	52	27
chr1	52000854	52000869	-	55	23
chr1	52093528	52093543	+	51	7
chr1	52234829	52234844	-	53	15
chr1	52362702	52362717	+	55	30
chr1	52392035	52392050	-	51	15
chr1	52468138	52468153	-	54	23
chr1	52593285	52593300	+	52	24
chr1	52607713	52607728	+	54	16
chr1	52762114	52762129	-	55	8
chr1	52870576	52870591	-	56	13
chr1	53132183	53132198	-	51	7
chr1	53152077	53152092	-	56	25
chr1	53166734	53166749	+	54	21
chr1	53370703	53370718	-	56	14
chr1	53647859	53647874	-	55	29
chr1	53651563	53651578	-	54	5
chr1	53731898	53731913	+	53	25
chr1	53744080	53744095	+	54	26
chr1	53787219	53787234	-	51	12
chr1	53859161	53859176	-	55	27
chr1	53910420	53910435	+	56	3
chr1	53916113	53916128	+	55	25
chr1	53951305	53951320	+	54	18
chr1	54147953	54147968	-	55	12
chr1	54181328	54181343	+	54	16
chr1	54220552	54220567	-	56	27
chr1	54326735	54326750	+	55	31
chr1	54414882	54414897	-	55	25
chr1	54547507	54547522	-	56	21
chr1	54587404	54587419	+	56	20
chr1	54647548	54647563	+	55	7
chr1	54776834	54776849	+	53	27
chr1	54955240	54955255	-	55	22
chr1	54965286	54965301	+	55	23
chr1	55137875	55137890	+	56	24
chr1	55257755	55257770	-	55	31
chr1	55276317	55276332	-	53	27
chr1	55410945	55410960	+	55	17
chr1	55438982	55438997	+	51	9
chr1	55462243	55462258	-	56	20
chr1	55487917	55487932	-	56	17
chr1	55537345	55537360	+	55	20
chr1	55606384	55606399	+	56	22
chr1	55743385	55743400	-	56	28
chr1	55750632	55750647	+	54	31
chr1	55803966	55803981	-	55	11
chr1	55841511	55841526	+	53	24
chr1	55844356	55844371	+	55	19
chr1	56359029	56359044	-	51	6
chr1	56874927	56874942	+	53	29
chr1	57050768	57050783	-	53	30
chr1	57269416	57269431	-	56	10
chr1	57286884	57286899	-	56	30
chr1	57297734	57297749	+	55	27
chr1	57434100	57434115	-	54	23
chr1	57483580	57483595	-	51	16
chr1	57545625	57545640	+	53	8
chr1	58513107	58513122	-	56	21
chr1	58621206	58621221	-	54	24
chr1	58628825	58628840	-	55	5
chr1	58981658	58981673	+	54	31
chr1	59012552	59012567	-	55	25
chr1	59118443	59118458	-	56	27
chr1	59165869	59165884	+	52	8
chr1	59235105	59235120	-	55	31
chr1	59247545	59247560	+	52	19
chr1	59307329	59307344	-	54	10
chr1	59756023	59756038	-	54	19
chr1	60165094	60165109	-	54	30
chr1	60225303	60225318	-	56	31
chr1	60345412	60345427	+	56	11
chr1	60369013	60369028	+	55	15
chr1	60413177	60413192	-	56	27
chr1	60437225	60437240	+	56	27
chr1	60442662	60442677	+	54	28
chr1	60622729	60622744	+	55	32
chr1	60747206	60747221	+	55	31
chr1	60891374	60891389	-	53	7
chr1	61231058	61231073	-	55	9
chr1	61444816	61444831	+	56	16
chr1	61508785	61508800	-	55	28
chr1	61515729	61515744	+	55	28
chr1	61804056	61804071	+	54	32
chr1	61919223	61919238	-	55	32
chr1	62054514	62054529	-	56	27
chr1	62107579	62107594	-	55	29
chr1	62308763	62308778	-	51	12
chr1	62548590	62548605	+	56	22
chr1	62596961	62596976	-	55	20
chr1	62601603	62601618	+	55	17
chr1	62610090	62610105	-	54	24
chr1	62641428	62641443	+	53	22
chr1	62857228	62857243	+	55	13
chr1	62873262	62873277	-	51	25
chr1	62996378	62996393	+	52	4
chr1	63307434	63307449	+	51	29
chr1	63377876	63377891	+	52	25
chr1	63429045	63429060	+	55	25
chr1	63614895	63614910	-	56	27
chr1	63655615	63655630	+	51	28
chr1	63782778	63782793	+	55	18
chr1	63793428	63793443	+	56	28
chr1	63907472	63907487	-	54	28
chr1	64023248	64023263	+	55	19
chr1	64081682	64081697	+	56	30
chr1	64140254	64140269	+	56	26
chr1	64157773	64157788	+	55	27
chr1	64239598	64239613	+	55	26
chr1	64380987	64381002	-	53	15
chr1	64383733	64383748	-	52	22
chr1	64602949	64602964	-	56	36
chr1	64717874	64717889	+	54	4
chr1	64734921	64734936	+	55	26
chr1	65129567	65129582	+	54	14
chr1	65141610	65141625	-	52	43
chr1	65152604	65152619	+	56	26
chr1	65210241	65210256	+	53	11
chr1	65290043	65290058	-	54	26
chr1	65486641	65486656	-	53	17
chr1	65541238	65541253	-	56	18
chr1	65675135	65675150	-	55	25
chr1	65925246	65925261	-	55	9
chr1	66153536	66153551	-	56	25
chr1	66708545	66708560	-	56	34
chr1	66902274	66902289	+	54	11
chr1	66912278	66912293	-	53	29
chr1	66969717	66969732	-	56	24
chr1	67191916	67191931	-	55	18
chr1	67461917	67461932	+	55	24
chr1	67615035	67615050	-	56	14
chr1	67680246	67680261	+	51	10
chr1	67813550	67813565	+	56	28
chr1	67955523	67955538	-	54	11
chr1	67966302	67966317	-	55	21
chr1	67998255	67998270	+	54	23
chr1	68001257	68001272	+	55	23
chr1	68027504	68027519	+	54	28
chr1	68226115	68226130	-	54	25
chr1	68231964	68231979	+	55	27
chr1	68319492	68319507	+	56	21
chr1	68577683	68577698	-	53	23
chr1	68582517	68582532	+	54	29
chr1	68586026	68586041	+	54	23
chr1	68786954	68786969	-	54	4
chr1	68808607	68808622	-	55	27
chr1	68908938	68908953	-	54	13
chr1	69065910	69065925	+	51	13
chr1	70166648	70166663	-	54	13
chr1	70203451	70203466	-	52	20
chr1	70598806	70598821	+	54	21
chr1	70953753	70953768	-	56	4
chr1	70994604	70994619	+	56	14
chr1	71151161	71151176	+	55	6
chr1	71211018	71211033	+	54	3
chr1	71515873	71515888	-	53	24
chr1	71546979	71546994	-	55	25
chr1	71987532	71987547	-	53	33
chr1	74305801	74305816	+	53	5
chr1	74970036	74970051	-	56	10
chr1	75199568	75199583	-	52	22
chr1	75233371	75233386	-	54	13
chr1	75237796	75237811	+	51	30
chr1	76098220	76098235	-	53	30
chr1	76374484	76374499	+	55	7
chr1	76457383	76457398	+	54	28
chr1	76619983	76619998	+	51	32
chr1	76796870	76796885	+	56	14
chr1	77367032	77367047	+	56	20
chr1	77592102	77592117	-	55	22
chr1	77779363	77779378	-	55	12
chr1	77999556	77999571	-	55	27
chr1	78291131	78291146	+	51	27
chr1	78414945	78414960	+	52	38
chr1	78445198	78445213	-	55	12
chr1	78580217	78580232	-	55	3
chr1	78610912	78610927	+	55	27
chr1	78799280	78799295	+	55	15
chr1	79083387	79083402	+	56	4
chr1	81771768	81771783	+	51	38
chr1	81880280	81880295	+	56	34
chr1	83241274	83241289	+	55	7
chr1	84326283	84326298	-	53	7
chr1	84588663	84588678	-	55	26
chr1	84899658	84899673	-	54	29
chr1	85155592	85155607	-	53	11
chr1	85190208	85190223	-	55	11
chr1	85219406	85219421	-	56	27
chr1	85238203	85238218	-	53	34
chr1	85248331	85248346	-	56	18
chr1	85402082	85402097	-	56	30
chr1	85410804	85410819	+	51	26
chr1	85575257	85575272	+	56	11
chr1	85696494	85696509	-	53	6
chr1	85725434	85725449	-	51	28
chr1	85773983	85773998	+	56	9
chr1	85810106	85810121	+	55	30
chr1	85968660	85968675	-	51	24
chr1	86042805	86042820	+	51	17
chr1	86047074	86047089	-	53	34
chr1	86078932	86078947	+	52	31
chr1	86846139	86846154	+	51	29
chr1	86885146	86885161	+	56	23
chr1	86967983	86967998	-	53	4
chr1	86973861	86973876	-	55	6
chr1	86981445	86981460	+	54	19
chr1	87299455	87299470	+	55	30
chr1	87431116	87431131	-	51	29
chr1	87491067	87491082	-	52	11
chr1	87586646	87586661	+	54	14
chr1	87597590	87597605	+	56	30
chr1	87758795	87758810	+	55	33
chr1	87791832	87791847	+	53	37
chr1	87797742	87797757	-	51	36
chr1	88419609	88419624	-	56	28
chr1	88527333	88527348	-	54	30
chr1	88544903	88544918	-	53	9
chr1	88646381	88646396	+	56	36
chr1	89202503	89202518	+	54	7
chr1	89266270	89266285	+	51	15
chr1	89824030	89824045	-	55	11
chr1	89920908	89920923	-	51	22
chr1	89948993	89949008	+	54	20
chr1	89985539	89985554	+	54	11
chr1	90081683	90081698	+	54	18
chr1	90098567	90098582	+	51	16
chr1	90228689	90228704	-	55	24
chr1	90270389	90270404	+	55	30
chr1	90308976	90308991	+	51	23
chr1	90452945	90452960	-	51	30
chr1	90511710	90511725	+	54	29
chr1	90598766	90598781	+	55	28
chr1	91187148	91187163	-	56	34
chr1	91317145	91317160	+	51	7
chr1	91748436	91748451	+	56	29
chr1	91967011	91967026	-	54	17
chr1	92351588	92351603	+	52	26
chr1	92463357	92463372	+	51	19
chr1	92757123	92757138	-	52	27
chr1	92951521	92951536	-	51	22
chr1	93202175	93202190	-	54	27
chr1	93214747	93214762	+	56	20
chr1	93284066	93284081	-	54	7
chr1	93324590	93324605	+	51	29
chr1	93426082	93426097	-	55	23
chr1	93434182	93434197	+	53	17
chr1	93459853	93459868	-	54	18
chr1	93527935	93527950	-	56	8
chr1	94095209	94095224	+	52	26
chr1	94097370	94097385	+	51	18
chr1	94146425	94146440	-	55	8
chr1	94147410	94147425	-	52	26
chr1	94215770	94215785	-	51	14
chr1	94279729	94279744	-	56	27
chr1	94309987	94310002	-	51	27
chr1	94339806	94339821	-	53	16
chr1	94375218	94375233	-	54	19
chr1	94446207	94446222	-	53	16
chr1	94491603	94491618	+	55	29
chr1	94505241	94505256	+	56	27
chr1	94527159	94527174	+	55	28
chr1	94801622	94801637	-	55	26
chr1	94929453	94929468	-	55	7
chr1	94947205	94947220	+	56	10
chr1	94979848	94979863	+	54	9
chr1	94988043	94988058	+	51	24
chr1	95271555	95271570	-	53	29
chr1	95320123	95320138	+	54	26
chr1	95507331	95507346	+	55	11
chr1	95509147	95509162	-	55	25
chr1	95550324	95550339	+	55	10
chr1	95582377	95582392	+	56	13
chr1	95699686	95699701	-	55	25
chr1	95774723	95774738	+	54	31
chr1	97061972	97061987	+	55	12
chr1	97311193	97311208	-	55	9
chr1	97432292	97432307	+	56	30
chr1	97604009	97604024	+	51	32
chr1	97991270	97991285	-	51	16
chr1	98516805	98516820	-	56	36
chr1	98519865	98519880	-	54	26
chr1	99260018	99260033	+	55	29
chr1	99646007	99646022	+	55	31
chr1	100151438	100151453	-	52	16
chr1	100173289	100173304	-	55	31
chr1	100202765	100202780	-	53	28
chr1	100274383	100274398	+	51	28
chr1	100816853	100816868	+	54	16
chr1	100823930	100823945	-	53	11
chr1	100925256	100925271	-	56	28
chr1	100929435	100929450	-	55	7
chr1	101009397	101009412	-	53	10
chr1	101072178	101072193	+	55	21
chr1	101300749	101300764	+	55	13
chr1	101704474	101704489	-	56	34
chr1	101754154	101754169	-	55	32
chr1	101774966	101774981	+	55	25
chr1	101823113	101823128	-	56	25
chr1	101904131	101904146	-	51	27
chr1	101972294	101972309	+	52	23
chr1	101985976	101985991	+	56	7
chr1	102033318	102033333	-	56	17
chr1	102119116	102119131	+	53	2
chr1	102235268	102235283	+	52	25
chr1	102900227	102900242	-	51	1
chr1	103016535	103016550	+	54	4
chr1	103436237	103436252	-	54	29
chr1	103572060	103572075	+	54	35
chr1	104057733	104057748	-	51	31
chr1	106336354	106336369	-	55	21
chr1	107739772	107739787	+	52	14
chr1	107819766	107819781	+	56	6
chr1	107973452	107973467	+	54	40
chr1	108072350	108072365	-	56	35
chr1	108293185	108293200	-	56	31
chr1	108668331	108668346	-	56	27
chr1	108757486	108757501	+	51	19
chr1	109055288	109055303	+	52	28
chr1	109102649	109102664	+	54	13
chr1	109104546	109104561	-	55	25
chr1	109112936	109112951	-	54	6
chr1	109251818	109251833	-	51	6
chr1	109289125	109289140	+	52	27
chr1	109370912	109370927	+	56	27
chr1	109632009	109632024	+	54	25
chr1	109642667	109642682	+	56	26
chr1	109655458	109655473	-	51	27
chr1	109736458	109736473	-	56	28
chr1	109743916	109743931	+	55	29
chr1	109782229	109782244	+	55	19
chr1	109806367	109806382	+	56	31
chr1	109820237	109820252	+	56	28
chr1	109826072	109826087	-	53	7
chr1	110033411	110033426	+	55	32
chr1	110036613	110036628	+	54	30
chr1	110041098	110041113	+	55	28
chr1	110042721	110042736	+	55	21
chr1	110089061	110089076	+	56	31
chr1	110183023	110183038	+	55	22
chr1	110186123	110186138	+	56	12
chr1	110316469	110316484	-	56	24
chr1	110319632	110319647	+	56	29
chr1	110331833	110331848	+	51	13
chr1	110333605	110333620	-	51	18
chr1	110466224	110466239	+	56	16
chr1	110523458	110523473	-	55	13
chr1	110527202	110527217	-	55	27
chr1	110554406	110554421	-	55	32
chr1	110572375	110572390	+	55	24
chr1	110596626	110596641	+	54	31
chr1	110602875	110602890	-	54	27
chr1	110630873	110630888	+	56	29
chr1	110648918	110648933	-	55	24
chr1	110659239	110659254	-	53	21
chr1	110739706	110739721	+	56	25
chr1	110745783	110745798	+	56	24
chr1	110750550	110750565	+	56	23
chr1	110855384	110855399	-	56	27
chr1	110955311	110955326	+	56	28
chr1	111003055	111003070	-	55	31
chr1	111010494	111010509	-	52	17
chr1	111020473	111020488	+	51	8
chr1	111038796	111038811	-	56	32
chr1	111067264	111067279	+	56	27
chr1	111098050	111098065	+	53	25
chr1	111158553	111158568	-	56	23
chr1	111162134	111162149	+	55	20
chr1	111173558	111173573	+	56	30
chr1	111308831	111308846	+	55	11
chr1	111323672	111323687	-	53	29
chr1	111326106	111326121	-	56	11
chr1	111372778	111372793	-	56	5
chr1	111573308	111573323	+	53	5
chr1	111575094	111575109	-	53	6
chr1	111765657	111765672	+	56	22
chr1	111876975	111876990	-	56	5
chr1	111942603	111942618	-	51	22
chr1	111984372	111984387	-	55	19
chr1	112024432	112024447	+	56	22
chr1	112058899	112058914	-	51	7
chr1	112199212	112199227	-	53	18
chr1	112257675	112257690	+	52	28
chr1	112290037	112290052	-	54	16
chr1	112298288	112298303	-	56	24
chr1	112312354	112312369	-	51	36
chr1	112841374	112841389	+	55	31
chr1	112879757	112879772	-	54	8
chr1	112901590	112901605	+	54	26
chr1	112912474	112912489	-	55	27
chr1	112933620	112933635	+	55	29
chr1	112937291	112937306	+	53	13
chr1	113008922	113008937	-	55	25
chr1	113157256	113157271	-	55	33
chr1	113216394	113216409	-	54	20
chr1	113250090	113250105	-	53	22
chr1	113259065	113259080	+	56	28
chr1	113261471	113261486	+	54	25
chr1	113346975	113346990	-	55	18
chr1	113352008	113352023	+	56	18
chr1	113423745	113423760	+	54	19
chr1	113585427	113585442	-	56	35
chr1	113683307	113683322	+	56	23
chr1	113762203	113762218	+	53	12
chr1	113995724	113995739	-	51	10
chr1	114417361	114417376	-	54	19
chr1	114447873	114447888	-	55	16
chr1	114519689	114519704	+	54	27
chr1	114521560	114521575	+	51	33
chr1	114576084	114576099	+	54	21
chr1	114825609	114825624	-	56	23
chr1	114889329	114889344	+	55	25
chr1	115499385	115499400	-	55	2
chr1	115522105	115522120	+	53	28
chr1	115595296	115595311	-	53	20
chr1	115655592	115655607	-	56	28
chr1	115681690	115681705	+	55	31
chr1	115818016	115818031	+	54	28
chr1	116012480	116012495	-	56	23
chr1	116049989	116050004	-	53	27
chr1	116088947	116088962	+	51	10
chr1	116138623	116138638	-	56	24
chr1	116150952	116150967	+	51	21
chr1	116249629	116249644	-	54	13
chr1	116260328	116260343	+	54	27
chr1	116307380	116307395	-	54	18
chr1	116314659	116314674	-	56	30
chr1	116350546	116350561	+	54	24
chr1	116524200	116524215	-	56	27
chr1	116563480	116563495	-	56	33
chr1	116676980	116676995	-	51	14
chr1	116681827	116681842	+	55	25
chr1	116694802	116694817	+	55	23
chr1	117028046	117028061	-	54	30
chr1	117041850	117041865	-	56	29
chr1	117113086	117113101	+	56	11
chr1	117117413	117117428	+	56	34
chr1	117215353	117215368	-	52	20
chr1	117267559	117267574	+	52	20
chr1	117280081	117280096	+	56	31
chr1	117306903	117306918	+	54	14
chr1	117360374	117360389	-	56	26
chr1	117424584	117424599	-	53	3
chr1	117598142	117598157	-	53	30
chr1	117610579	117610594	+	55	27
chr1	117664850	117664865	+	56	7
chr1	117827410	117827425	-	51	31
chr1	117855303	117855318	+	52	9
chr1	118077795	118077810	+	56	7
chr1	118217345	118217360	-	56	13
chr1	118253547	118253562	+	53	19
chr1	118296884	118296899	-	56	20
chr1	118301641	118301656	-	55	27
chr1	118438322	118438337	-	53	29
chr1	118471566	118471581	-	53	25
chr1	118697035	118697050	+	51	31
chr1	118766152	118766167	+	51	29
chr1	118790431	118790446	-	51	8
chr1	119551479	119551494	-	52	33
chr1	119818214	119818229	+	54	24
chr1	119829416	119829431	+	56	26
chr1	120086972	120086987	+	55	11
chr1	120092434	120092449	+	56	7
chr1	120125617	120125632	+	56	5
chr1	120154411	120154426	+	56	16
chr1	120156563	120156578	+	56	9
chr1	120205978	120205993	-	52	22
chr1	120218354	120218369	-	51	20
chr1	120286876	120286891	+	54	25
chr1	120351770	120351785	+	55	24
chr1	120369842	120369857	-	53	3
chr1	120413711	120413726	+	56	12
chr1	120428972	120428987	+	55	15
chr1	120491425	120491440	+	51	28
chr1	120510796	120510811	-	55	37
chr1	120925587	120925602	+	55	11
chr1	120926041	120926056	+	53	12
chr1	144535406	144535421	-	55	3
chr1	144697689	144697704	-	53	4
chr1	144973003	144973018	-	55	5
chr1	145293474	145293489	-	56	2
chr1	145402175	145402190	-	54	18
chr1	145421815	145421830	+	52	24
chr1	145455990	145456005	+	53	12
chr1	145457394	145457409	-	56	33
chr1	145507863	145507878	-	55	21
chr1	145524841	145524856	+	55	32
chr1	145585491	145585506	-	52	32
chr1	145713747	145713762	+	56	24
chr1	146570137	146570152	-	55	3
chr1	146644272	146644287	+	53	21
chr1	146861840	146861855	-	56	2
chr1	146966963	146966978	+	56	30
chr1	147099473	147099488	-	56	23
chr1	147112723	147112738	+	54	22
chr1	147113964	147113979	-	55	23
chr1	147172235	147172250	+	56	28
chr1	147196225	147196240	+	55	20
chr1	147362503	147362518	-	56	28
chr1	147365017	147365032	-	52	28
chr1	147553653	147553668	-	56	2
chr1	147727314	147727329	-	54	4
chr1	147817932	147817947	+	55	12
chr1	148000305	148000320	+	52	4
chr1	149192859	149192874	+	52	9
chr1	149204443	149204458	+	56	5
chr1	149273023	149273038	-	53	6
chr1	149297829	149297844	-	56	9
chr1	149300159	149300174	-	54	3
chr1	149379676	149379691	-	55	12
chr1	149764152	149764167	-	55	5
chr1	149764606	149764621	-	54	17
chr1	149860140	149860155	+	56	29
chr1	149934142	149934157	+	56	27
chr1	150022756	150022771	-	55	25
chr1	150138365	150138380	-	55	7
chr1	150141352	150141367	-	56	5
chr1	150253819	150253834	-	55	29
chr1	150436995	150437010	+	56	35
chr1	150505207	150505222	-	55	14
chr1	150785757	150785772	-	56	33
chr1	150895122	150895137	-	56	10
chr1	150952112	150952127	+	54	24
chr1	150968560	150968575	-	52	23
chr1	150979345	150979360	+	55	22
chr1	150997218	150997233	+	55	32
chr1	151021129	151021144	-	55	10
chr1	151032092	151032107	+	51	11
chr1	151072446	151072461	+	51	26
chr1	151128648	151128663	-	51	27
chr1	151148606	151148621	-	51	28
chr1	151168947	151168962	+	53	27
chr1	151224365	151224380	-	55	22
chr1	151273524	151273539	+	56	26
chr1	151313515	151313530	-	56	33
chr1	151416504	151416519	+	55	26
chr1	151507343	151507358	+	53	29
chr1	151566804	151566819	+	56	27
chr1	151665722	151665737	+	53	31
chr1	151707703	151707718	-	55	24
chr1	151809088	151809103	-	56	23
chr1	151906657	151906672	+	55	17
chr1	151940622	151940637	+	55	9
chr1	151969455	151969470	-	55	3
chr1	151974372	151974387	-	56	32
chr1	151986297	151986312	-	55	7
chr1	151991208	151991223	-	53	5
chr1	152007190	152007205	-	53	24
chr1	152020489	152020504	+	55	6
chr1	152025211	152025226	+	55	27
chr1	152114629	152114644	+	55	22
chr1	152158231	152158246	+	56	25
chr1	152161240	152161255	+	52	17
chr1	152162483	152162498	+	54	28
chr1	152319788	152319803	-	55	5
chr1	152413521	152413536	-	56	24
chr1	152431056	152431071	-	55	23
chr1	152432930	152432945	-	54	17
chr1	152434231	152434246	-	56	17
chr1	152452730	152452745	-	53	9
chr1	152459071	152459086	+	55	10
chr1	152467742	152467757	+	54	24
chr1	152505990	152506005	-	55	24
chr1	152626675	152626690	+	56	13
chr1	152708310	152708325	-	51	15
chr1	152750204	152750219	-	51	12
chr1	152842479	152842494	+	54	22
chr1	152898805	152898820	+	54	10
chr1	153005552	153005567	-	52	15
chr1	153195711	153195726	-	55	22
chr1	153250531	153250546	-	56	23
chr1	153261315	153261330	-	55	19
chr1	153325090	153325105	+	56	24
chr1	153326242	153326257	+	56	11
chr1	153328132	153328147	+	56	23
chr1	153377395	153377410	-	56	10
chr1	153438386	153438401	+	54	12
chr1	153467552	153467567	-	55	13
chr1	153482398	153482413	+	52	18
chr1	153483564	153483579	+	53	21
chr1	153505774	153505789	+	55	21
chr1	153541177	153541192	-	55	27
chr1	153600152	153600167	-	52	15
chr1	153650335	153650350	+	55	26
chr1	153722059	153722074	-	52	29
chr1	153744559	153744574	-	54	26
chr1	153769869	153769884	+	52	16
chr1	153892908	153892923	-	52	15
chr1	153919216	153919231	-	53	28
chr1	153959375	153959390	-	56	25
chr1	154158738	154158753	+	56	27
chr1	154244810	154244825	-	56	21
chr1	154298842	154298857	+	53	17
chr1	154307716	154307731	-	56	30
chr1	154317886	154317901	-	56	38
chr1	154326259	154326274	-	53	9
chr1	154415029	154415044	-	54	15
chr1	154439465	154439480	-	51	17
chr1	154452480	154452495	+	56	32
chr1	154506909	154506924	+	56	6
chr1	154519063	154519078	-	51	25
chr1	154532152	154532167	+	55	22
chr1	154642330	154642345	+	56	27
chr1	154721716	154721731	-	55	27
chr1	154733066	154733081	-	54	14
chr1	154738593	154738608	+	54	9
chr1	154792278	154792293	+	55	15
chr1	154836262	154836277	-	55	7
chr1	154851138	154851153	-	54	32
chr1	154879286	154879301	+	54	19
chr1	154909139	154909154	-	53	27
chr1	154916423	154916438	-	56	25
chr1	154934465	154934480	+	51	7
chr1	154965757	154965772	+	53	22
chr1	154971749	154971764	-	52	26
chr1	154974544	154974559	+	56	11
chr1	154990132	154990147	-	56	18
chr1	155017563	155017578	+	55	23
chr1	155023089	155023104	-	52	27
chr1	155025139	155025154	+	55	22
chr1	155035309	155035324	+	51	27
chr1	155058692	155058707	-	53	28
chr1	155064089	155064104	+	56	18
chr1	155140514	155140529	-	51	28
chr1	155145846	155145861	-	54	28
chr1	155149261	155149276	+	51	30
chr1	155163431	155163446	-	54	22
chr1	155176802	155176817	+	53	32
chr1	155196577	155196592	-	52	4
chr1	155220618	155220633	+	56	21
chr1	155247179	155247194	+	55	28
chr1	155248287	155248302	+	53	10
chr1	155277349	155277364	-	54	4
chr1	155293242	155293257	-	56	22
chr1	155295091	155295106	-	55	17
chr1	155699079	155699094	-	54	33
chr1	155908115	155908130	+	55	8
chr1	155959343	155959358	-	55	28
chr1	155995858	155995873	+	55	4
chr1	156023656	156023671	-	51	17
chr1	156060671	156060686	+	55	28
chr1	156066573	156066588	+	55	27
chr1	156095868	156095883	-	52	9
chr1	156100281	156100296	-	56	28
chr1	156115952	156115967	+	56	13
chr1	156163848	156163863	+	52	21
chr1	156195385	156195400	-	56	22
chr1	156326890	156326905	+	54	14
chr1	156329932	156329947	-	51	6
chr1	156352929	156352944	+	55	29
chr1	156355566	156355581	+	54	30
chr1	156414394	156414409	-	54	26
chr1	156415780	156415795	-	56	21
chr1	156426447	156426462	-	53	7
chr1	156435708	156435723	+	52	15
chr1	156449859	156449874	-	51	24
chr1	156450681	156450696	+	51	30
chr1	156554001	156554016	+	52	24
chr1	156578045	156578060	-	53	11
chr1	156579054	156579069	-	53	23
chr1	156589311	156589326	+	55	22
chr1	156594311	156594326	+	54	10
chr1	156595794	156595809	+	54	24
chr1	156597381	156597396	+	55	14
chr1	156627416	156627431	-	51	29
chr1	156648000	156648015	-	54	19
chr1	156675913	156675928	-	55	23
chr1	156767276	156767291	+	52	32
chr1	156808858	156808873	+	55	28
chr1	156830048	156830063	-	55	27
chr1	156860082	156860097	-	56	22
chr1	156862231	156862246	+	55	11
chr1	156880204	156880219	+	53	18
chr1	156890353	156890368	-	54	19
chr1	156897751	156897766	-	56	22
chr1	156918682	156918697	-	51	17
chr1	156931692	156931707	-	52	18
chr1	157044204	157044219	-	55	9
chr1	157060099	157060114	+	56	29
chr1	157125979	157125994	-	51	22
chr1	157133612	157133627	+	56	20
chr1	157140697	157140712	+	55	13
chr1	157163596	157163611	+	54	15
chr1	157281103	157281118	+	51	7
chr1	157333530	157333545	+	56	16
chr1	157339885	157339900	+	56	15
chr1	157347220	157347235	+	56	13
chr1	157459335	157459350	-	52	12
chr1	157460555	157460570	-	54	9
chr1	157466018	157466033	-	56	13
chr1	157475627	157475642	-	56	15
chr1	157550167	157550182	+	55	22
chr1	157661294	157661309	-	55	17
chr1	157848035	157848050	+	55	25
chr1	157918525	157918540	-	56	25
chr1	157933600	157933615	+	55	20
chr1	157939727	157939742	+	55	10
chr1	157961922	157961937	+	56	30
chr1	158005965	158005980	-	53	26
chr1	158057277	158057292	-	54	25
chr1	158065720	158065735	+	56	23
chr1	158087742	158087757	+	52	20
chr1	158091615	158091630	-	56	25
chr1	158094941	158094956	-	55	25
chr1	158476347	158476362	+	53	3
chr1	158968650	158968665	-	52	15
chr1	159102263	159102278	+	56	23
chr1	159130990	159131005	+	56	27
chr1	159166513	159166528	+	52	17
chr1	159167945	159167960	-	56	26
chr1	159181503	159181518	-	55	25
chr1	159184127	159184142	-	56	28
chr1	159750420	159750435	+	55	14
chr1	159760291	159760306	-	55	12
chr1	159768781	159768796	+	55	23
chr1	159799225	159799240	-	55	7
chr1	159861500	159861515	-	55	29
chr1	159906375	159906390	+	52	31
chr1	159915586	159915601	-	53	19
chr1	159976295	159976310	-	53	12
chr1	160016650	160016665	+	53	27
chr1	160028045	160028060	+	54	19
chr1	160048574	160048589	-	56	28
chr1	160054044	160054059	-	51	28
chr1	160055578	160055593	+	56	17
chr1	160070945	160070960	+	55	26
chr1	160078906	160078921	+	55	14
chr1	160132251	160132266	+	56	29
chr1	160163051	160163066	+	56	24
chr1	160189551	160189566	-	52	30
chr1	160221902	160221917	-	55	27
chr1	160261277	160261292	-	51	35
chr1	160324369	160324384	+	56	25
chr1	160346484	160346499	-	55	30
chr1	160386376	160386391	-	55	22
chr1	160398553	160398568	+	56	29
chr1	160464580	160464595	+	53	13
chr1	160514652	160514667	+	55	19
chr1	160577078	160577093	-	55	25
chr1	160588727	160588742	+	53	20
chr1	160645541	160645556	+	56	23
chr1	160651481	160651496	+	55	25
chr1	160696780	160696795	+	56	14
chr1	160738295	160738310	-	54	19
chr1	160747448	160747463	+	55	12
chr1	160800520	160800535	-	56	11
chr1	160804933	160804948	+	52	16
chr1	160921340	160921355	-	55	11
chr1	160924123	160924138	+	55	10
chr1	160967287	160967302	+	56	15
chr1	161011445	161011460	+	55	29
chr1	161041790	161041805	+	56	27
chr1	161067586	161067601	-	52	27
chr1	161109764	161109779	-	51	24
chr1	161150620	161150635	+	53	8
chr1	161162468	161162483	+	54	25
chr1	161179776	161179791	+	55	28
chr1	161195504	161195519	-	56	28
chr1	161197323	161197338	+	54	34
chr1	161261511	161261526	-	52	12
chr1	161369278	161369293	+	52	7
chr1	161410217	161410232	-	52	6
chr1	161456975	161456990	+	56	6
chr1	161708710	161708725	-	52	14
chr1	161733473	161733488	+	55	7
chr1	161875275	161875290	+	53	6
chr1	162006906	162006921	-	51	27
chr1	162010584	162010599	-	53	22
chr1	162025936	162025951	+	56	27
chr1	162246485	162246500	-	51	24
chr1	162327647	162327662	+	55	14
chr1	162362070	162362085	-	52	24
chr1	162583642	162583657	+	56	26
chr1	162597684	162597699	-	54	12
chr1	162817820	162817835	+	55	16
chr1	162824205	162824220	+	53	27
chr1	162847970	162847985	+	56	29
chr1	163041761	163041776	+	55	23
chr1	163141056	163141071	-	51	24
chr1	163144772	163144787	-	56	24
chr1	163331096	163331111	+	53	24
chr1	163379945	163379960	+	53	25
chr1	164062036	164062051	+	51	6
chr1	164587259	164587274	-	54	29
chr1	164643052	164643067	+	55	26
chr1	164756724	164756739	-	56	31
chr1	165042823	165042838	-	55	28
chr1	165045184	165045199	-	55	14
chr1	165083709	165083724	+	53	23
chr1	165098965	165098980	+	56	27
chr1	165112873	165112888	-	56	19
chr1	165114228	165114243	+	55	28
chr1	165227347	165227362	+	55	29
chr1	165336806	165336821	+	53	26
chr1	165338665	165338680	-	54	22
chr1	165362300	165362315	+	54	25
chr1	165373306	165373321	+	56	22
chr1	165377925	165377940	+	54	18
chr1	165562359	165562374	-	52	29
chr1	165571034	165571049	+	56	22
chr1	165687316	165687331	+	54	22
chr1	165738015	165738030	+	52	26
chr1	165840842	165840857	-	55	23
chr1	165883600	165883615	-	56	24
chr1	165894104	165894119	+	52	24
chr1	165897511	165897526	+	55	18
chr1	166134278	166134293	-	52	21
chr1	166448455	166448470	-	55	25
chr1	166791809	166791824	+	53	21
chr1	166809434	166809449	+	53	21
chr1	166853716	166853731	+	52	24
chr1	166879794	166879809	+	54	29
chr1	167021854	167021869	-	56	10
chr1	167026654	167026669	-	56	16
chr1	167028559	167028574	-	56	23
chr1	167029954	167029969	-	51	2
chr1	167036033	167036048	+	55	25
chr1	167093469	167093484	-	55	20
chr1	167189990	167190005	-	54	20
chr1	167237244	167237259	+	56	35
chr1	167370680	167370695	+	56	32
chr1	167411562	167411577	-	56	21
chr1	167503208	167503223	-	52	24
chr1	167509786	167509801	-	54	26
chr1	167525527	167525542	-	55	20
chr1	167569460	167569475	+	51	25
chr1	167657331	167657346	-	56	28
chr1	167684848	167684863	-	52	26
chr1	167690374	167690389	+	55	13
chr1	167772748	167772763	-	56	24
chr1	168051663	168051678	-	54	23
chr1	168054161	168054176	+	55	19
chr1	168062418	168062433	+	53	15
chr1	168115209	168115224	-	51	19
chr1	168148177	168148192	+	53	22
chr1	168204651	168204666	+	55	22
chr1	168312109	168312124	+	55	21
chr1	168313003	168313018	-	53	14
chr1	168409175	168409190	+	56	25
chr1	168515359	168515374	+	51	8
chr1	168572908	168572923	+	56	25
chr1	168606818	168606833	+	53	20
chr1	169317858	169317873	-	51	25
chr1	169515821	169515836	-	55	30
chr1	169555730	169555745	+	55	24
chr1	170043992	170044007	-	55	21
chr1	170658846	170658861	+	55	26
chr1	170851241	170851256	-	52	29
chr1	170899082	170899097	-	55	29
chr1	170936383	170936398	+	51	27
chr1	171157978	171157993	-	56	26
chr1	171196092	171196107	-	55	10
chr1	171214795	171214810	+	55	16
chr1	171221031	171221046	-	51	4
chr1	171283121	171283136	-	56	28
chr1	171374424	171374439	-	56	3
chr1	171454520	171454535	+	53	23
chr1	171614233	171614248	+	56	18
chr1	171624823	171624838	+	54	17
chr1	171770730	171770745	+	54	26
chr1	171972070	171972085	+	53	29
chr1	172059544	172059559	+	54	19
chr1	172104404	172104419	+	54	15
chr1	172371198	172371213	-	51	25
chr1	172413285	172413300	-	55	26
chr1	172419231	172419246	+	55	25
chr1	172688947	172688962	-	51	23
chr1	172697267	172697282	-	55	6
chr1	172711927	172711942	+	53	19
chr1	172714279	172714294	+	55	25
chr1	173224528	173224543	+	52	19
chr1	173389660	173389675	+	56	29
chr1	173398803	173398818	+	53	6
chr1	173400503	173400518	+	56	14
chr1	174084141	174084156	-	54	4
chr1	174227385	174227400	+	51	28
chr1	174231999	174232014	+	51	19
chr1	174967790	174967805	-	53	18
chr1	174999052	174999067	+	55	24
chr1	175094592	175094607	-	54	18
chr1	175115872	175115887	+	55	27
chr1	175121339	175121354	+	55	27
chr1	175124182	175124197	+	56	19
chr1	175288947	175288962	-	55	23
chr1	175307853	175307868	-	52	12
chr1	175343117	175343132	+	55	29
chr1	175345490	175345505	+	51	8
chr1	175712891	175712906	-	55	34
chr1	175726713	175726728	+	56	25
chr1	175857258	175857273	-	56	20
chr1	176344297	176344312	+	56	31
chr1	176435852	176435867	-	54	10
chr1	176529131	176529146	+	55	30
chr1	176660954	176660969	-	55	34
chr1	176850307	176850322	-	55	27
chr1	176918364	176918379	-	56	38
chr1	177150983	177150998	-	56	29
chr1	177225500	177225515	+	54	26
chr1	177324902	177324917	-	55	15
chr1	177749424	177749439	-	53	32
chr1	177883004	177883019	-	56	21
chr1	177915272	177915287	-	56	27
chr1	177917678	177917693	+	56	23
chr1	178001126	178001141	+	55	26
chr1	178024429	178024444	+	53	31
chr1	178025235	178025250	-	52	14
chr1	178159143	178159158	-	55	15
chr1	178269228	178269243	+	56	36
chr1	178279957	178279972	+	51	24
chr1	178349124	178349139	-	54	6
chr1	178471052	178471067	-	51	13
chr1	178501618	178501633	+	55	26
chr1	178737648	178737663	+	55	4
chr1	178972065	178972080	-	56	10
chr1	179048468	179048483	+	56	30
chr1	179074694	179074709	+	55	5
chr1	179090408	179090423	+	53	24
chr1	179261660	179261675	-	56	10
chr1	179339065	179339080	-	54	27
chr1	179416808	179416823	-	54	12
chr1	179568964	179568979	-	51	5
chr1	179675654	179675669	+	55	19
chr1	179779135	179779150	-	56	30
chr1	179784070	179784085	-	56	18
chr1	179837045	179837060	+	56	10
chr1	180138003	180138018	-	55	18
chr1	180148143	180148158	-	56	34
chr1	180150391	180150406	-	53	7
chr1	180157496	180157511	+	56	31
chr1	180221943	180221958	+	56	33
chr1	180485135	180485150	+	56	27
chr1	180502814	180502829	+	56	32
chr1	180600982	180600997	+	54	12
chr1	180748128	180748143	+	56	9
chr1	180890029	180890044	-	53	9
chr1	181007744	181007759	+	56	24
chr1	181053559	181053574	+	56	13
chr1	181111789	181111804	-	55	27
chr1	181135892	181135907	-	56	29
chr1	181159184	181159199	+	54	19
chr1	181392882	181392897	-	55	21
chr1	181394247	181394262	-	52	29
chr1	181448465	181448480	+	56	25
chr1	181473602	181473617	-	51	13
chr1	181645602	181645617	-	51	24
chr1	182024027	182024042	-	51	13
chr1	182038262	182038277	-	53	16
chr1	182050292	182050307	-	55	9
chr1	182112479	182112494	+	55	26
chr1	182366034	182366049	-	56	28
chr1	182415344	182415359	+	53	25
chr1	182564972	182564987	+	56	26
chr1	182568677	182568692	-	53	13
chr1	182570638	182570653	+	55	26
chr1	182751620	182751635	-	53	24
chr1	182755995	182756010	-	56	8
chr1	182931798	182931813	+	55	24
chr1	182993189	182993204	-	55	37
chr1	183197284	183197299	-	54	14
chr1	183204298	183204313	-	52	17
chr1	183250782	183250797	+	53	29
chr1	183275885	183275900	-	55	10
chr1	183287819	183287834	-	54	25
chr1	183439383	183439398	+	55	26
chr1	183512913	183512928	-	54	7
chr1	183549742	183549757	-	51	9
chr1	183578556	183578571	+	55	10
chr1	183592522	183592537	-	56	29
chr1	183624796	183624811	+	56	27
chr1	183654425	183654440	-	53	25
chr1	183885286	183885301	-	56	27
chr1	184191880	184191895	-	56	22
chr1	184633274	184633289	-	56	13
chr1	184661033	184661048	-	53	27
chr1	184774887	184774902	+	56	28
chr1	184951453	184951468	-	56	28
chr1	184955606	184955621	+	51	7
chr1	185529166	185529181	-	56	23
chr1	185565380	185565395	-	54	20
chr1	185621687	185621702	+	51	27
chr1	185639658	185639673	-	51	26
chr1	185650355	185650370	-	53	30
chr1	185703096	185703111	-	53	26
chr1	186181940	186181955	-	55	31
chr1	186214125	186214140	-	51	5
chr1	186274289	186274304	+	51	19
chr1	186451987	186452002	+	56	28
chr1	186575063	186575078	+	56	5
chr1	186649486	186649501	+	53	19
chr1	186775799	186775814	-	51	33
chr1	186955211	186955226	-	53	27
chr1	187020927	187020942	+	53	31
chr1	188751551	188751566	+	53	7
chr1	189398835	189398850	+	51	9
chr1	189828692	189828707	+	54	4
chr1	192549740	192549755	-	52	30
chr1	192775087	192775102	+	52	27
chr1	192967852	192967867	-	53	4
chr1	193039319	193039334	+	54	19
chr1	195703158	195703173	-	52	2
chr1	196287238	196287253	+	51	29
chr1	196692659	196692674	+	56	7
chr1	197326265	197326280	-	55	32
chr1	197369362	197369377	+	51	22
chr1	197490461	197490476	+	53	27
chr1	197584479	197584494	+	55	30
chr1	197838232	197838247	-	55	27
chr1	197885065	197885080	-	51	17
chr1	197893829	197893844	-	55	33
chr1	198025567	198025582	-	52	3
chr1	198057640	198057655	+	52	28
chr1	198668740	198668755	-	53	24
chr1	198740877	198740892	+	51	29
chr1	199082576	199082591	-	54	9
chr1	199212761	199212776	-	56	8
chr1	199432841	199432856	-	56	7
chr1	199515061	199515076	+	54	6
chr1	199653978	199653993	+	54	31
chr1	199924016	199924031	+	55	23
chr1	200108958	200108973	+	55	12
chr1	200227740	200227755	+	55	7
chr1	200245780	200245795	-	52	22
chr1	200249099	200249114	+	56	19
chr1	200276792	200276807	-	54	29
chr1	200457997	200458012	-	54	23
chr1	200479435	200479450	-	54	30
chr1	200504930	200504945	+	51	18
chr1	200772196	200772211	-	56	21
chr1	200860100	200860115	+	53	15
chr1	200941256	200941271	+	52	22
chr1	200948887	200948902	+	54	11
chr1	200990284	200990299	-	54	16
chr1	200995047	200995062	+	54	15
chr1	201012211	201012226	-	52	21
chr1	201055213	201055228	+	55	20
chr1	201083423	201083438	-	56	14
chr1	201118710	201118725	+	55	22
chr1	201140311	201140326	+	51	10
chr1	201154220	201154235	-	55	9
chr1	201192191	201192206	-	55	20
chr1	201223855	201223870	+	52	20
chr1	201315904	201315919	-	54	10
chr1	201330941	201330956	-	55	19
chr1	201346167	201346182	+	56	11
chr1	201354599	201354614	+	54	26
chr1	201377507	201377522	-	53	23
chr1	201404984	201404999	+	52	15
chr1	201417399	201417414	+	55	28
chr1	201432298	201432313	-	53	8
chr1	201482240	201482255	-	55	25
chr1	201500054	201500069	+	55	26
chr1	201528955	201528970	+	56	30
chr1	201673499	201673514	-	55	28
chr1	201678780	201678795	+	56	26
chr1	201762333	201762348	-	55	31
chr1	201798172	201798187	+	54	28
chr1	201845455	201845470	-	52	30
chr1	201847146	201847161	+	52	27
chr1	201865199	201865214	+	53	21
chr1	201941945	201941960	-	54	21
chr1	201968936	201968951	+	56	17
chr1	201978841	201978856	+	56	27
chr1	202088258	202088273	-	56	26
chr1	202104479	202104494	-	56	28
chr1	202124132	202124147	+	55	26
chr1	202153981	202153996	+	55	23
chr1	202158226	202158241	+	53	17
chr1	202162130	202162145	+	54	20
chr1	202205687	202205702	+	51	7
chr1	202243931	202243946	+	56	18
chr1	202284905	202284920	-	56	26
chr1	202433488	202433503	+	53	28
chr1	202470598	202470613	+	52	30
chr1	202541046	202541061	-	55	19
chr1	202569446	202569461	-	54	23
chr1	202594724	202594739	-	54	9
chr1	202625387	202625402	-	52	12
chr1	202630456	202630471	-	54	14
chr1	202662252	202662267	+	54	10
chr1	202688898	202688913	-	55	28
chr1	202821599	202821614	-	53	23
chr1	202858160	202858175	-	51	26
chr1	202896001	202896016	+	56	13
chr1	202938289	202938304	-	56	9
chr1	203008627	203008642	+	53	27
chr1	203053817	203053832	+	55	31
chr1	203087116	203087131	+	56	23
chr1	203095635	203095650	-	53	13
chr1	203141512	203141527	-	53	26
chr1	203185503	203185518	-	56	30
chr1	203236568	203236583	+	53	19
chr1	203238371	203238386	-	54	20
chr1	203297068	203297083	-	55	15
chr1	203309370	203309385	+	53	31
chr1	203410133	203410148	-	55	19
chr1	203473978	203473993	+	56	29
chr1	203562935	203562950	+	52	7
chr1	203594881	203594896	+	52	17
chr1	203643372	203643387	+	55	8
chr1	203671403	203671418	-	55	29
chr1	203745971	203745986	-	53	9
chr1	203830561	203830576	+	51	29
chr1	203840333	203840348	+	55	31
chr1	204092685	204092700	-	54	27
chr1	204096945	204096960	-	53	25
chr1	204131795	204131810	+	54	28
chr1	204176382	204176397	-	51	21
chr1	204183517	204183532	+	55	20
chr1	204227685	204227700	+	55	13
chr1	204332962	204332977	-	55	28
chr1	204336079	204336094	-	56	14
chr1	204367849	204367864	-	55	30
chr1	204400628	204400643	+	56	26
chr1	204463822	204463837	-	56	22
chr1	204535129	204535144	+	55	32
chr1	204716171	204716186	-	56	8
chr1	204733119	204733134	-	55	21
chr1	204761078	204761093	+	56	25
chr1	204796277	204796292	+	53	23
chr1	204911037	204911052	-	55	24
chr1	204944942	204944957	+	55	27
chr1	204958609	204958624	+	56	29
chr1	205030880	205030895	-	56	23
chr1	205091476	205091491	-	55	16
chr1	205110937	205110952	-	56	24
chr1	205198722	205198737	+	53	30
chr1	205225468	205225483	-	55	29
chr1	205242763	205242778	+	55	28
chr1	205294741	205294756	-	56	28
chr1	205304956	205304971	+	55	26
chr1	205323595	205323610	+	53	31
chr1	205400113	205400128	-	56	28
chr1	205454801	205454816	-	56	28
chr1	205457412	205457427	+	56	28
chr1	205493599	205493614	-	54	32
chr1	205498253	205498268	+	51	25
chr1	205554135	205554150	-	53	18
chr1	205557996	205558011	+	56	8
chr1	205561121	205561136	+	56	29
chr1	205601243	205601258	-	55	10
chr1	205626852	205626867	-	52	28
chr1	205628220	205628235	+	54	30
chr1	205680425	205680440	-	54	29
chr1	205760885	205760900	+	55	26
chr1	205877078	205877093	-	56	7
chr1	205888275	205888290	+	54	28
chr1	206234556	206234571	+	54	27
chr1	206310540	206310555	-	56	22
chr1	206557874	206557889	+	52	18
chr1	206635356	206635371	+	54	32
chr1	206643842	206643857	+	53	9
chr1	206653022	206653037	+	55	28
chr1	206663587	206663602	+	56	29
chr1	206679482	206679497	+	52	25
chr1	206718297	206718312	+	55	27
chr1	206757179	206757194	-	55	29
chr1	206780428	206780443	+	52	13
chr1	206781642	206781657	+	55	39
chr1	206785874	206785889	-	56	25
chr1	206804598	206804613	+	55	18
chr1	206807802	206807817	+	53	29
chr1	206831990	206832005	+	55	22
chr1	206837707	206837722	-	55	32
chr1	206899097	206899112	+	51	26
chr1	206899799	206899814	+	51	31
chr1	206908054	206908069	+	54	26
chr1	206912485	206912500	+	52	15
chr1	206971634	206971649	+	55	13
chr1	206982160	206982175	-	51	23
chr1	207038448	207038463	+	56	26
chr1	207084609	207084624	-	54	22
chr1	207086023	207086038	-	52	22
chr1	207106856	207106871	-	55	26
[truncated: 21,711 more rows]
