# Supplementary material for: Characterization of constitutive CTCF/cohesin loci: a possible role in establishing topological domains in mammalian genomes
Source: BMC Genomics. 2013 Aug 14;14:553. doi: 10.1186/1471-2164-14-553 (PMC3765723; doi:10.1186/1471-2164-14-553)
Supplement: Additional file 5 — Coordinates of all unique CTCF binding sites identified in the 112 CTCF ChIP-seq datasets in 56 cell lines. The first three columns list the coordinates whereas the third column lists the strand in which the site was found. The last column lists the number of cell lines in which the site was identified. All coordinates are in GRCh37 build. [file 1471-2164-14-553-S5.xlsx]

## Sheet: m1_ctcf_cells1_56
chromosome	start	end	strand	found in No. cell lines
chr1	10470	10485	-	1
chr1	11401	11416	-	1
chr1	15626	15641	-	2
chr1	16246	16261	+	23
chr1	26085	26100	-	1
chr1	29240	29255	-	1
chr1	29431	29446	-	1
chr1	91422	91437	+	29
chr1	91432	91447	+	1
chr1	104984	104999	-	17
chr1	138706	138721	+	1
chr1	138973	138988	+	4
chr1	138976	138991	+	1
chr1	235674	235689	+	1
chr1	237044	237059	-	1
chr1	237752	237767	+	55
chr1	251299	251314	-	5
chr1	320348	320363	+	1
chr1	324886	324901	-	1
chr1	325060	325075	-	1
chr1	369528	369543	-	1
chr1	383615	383630	+	1
chr1	389032	389047	+	1
chr1	416660	416675	+	1
chr1	423193	423208	-	1
chr1	437478	437493	-	1
chr1	437645	437660	-	1
chr1	437713	437728	-	1
chr1	437781	437796	-	1
chr1	437985	438000	-	1
chr1	438053	438068	-	1
chr1	456082	456097	+	2
chr1	461937	461952	-	1
chr1	521535	521550	+	50
chr1	521545	521560	+	1
chr1	527682	527697	-	1
chr1	528022	528037	+	1
chr1	544644	544659	+	4
chr1	544765	544780	+	4
chr1	544901	544916	+	1
chr1	544969	544984	+	3
chr1	545373	545388	+	1
chr1	545441	545456	+	2
chr1	545981	545996	+	9
chr1	546049	546064	+	11
chr1	561395	561410	+	3
chr1	566834	566849	-	1
chr1	567498	567513	+	12
chr1	573793	573808	-	1
chr1	601409	601424	-	2
chr1	601472	601487	+	3
chr1	606064	606079	-	1
chr1	620148	620163	+	1
chr1	664514	664529	+	1
chr1	664720	664735	+	9
chr1	665750	665765	-	1
chr1	669159	669174	-	3
chr1	672565	672580	-	1
chr1	675981	675996	-	1
chr1	676082	676097	-	1
chr1	714079	714094	-	2
chr1	714180	714195	-	8
chr1	714273	714288	+	54
chr1	714424	714439	-	1
chr1	714561	714576	-	5
chr1	740299	740314	+	12
chr1	753412	753427	-	2
chr1	762315	762330	-	4
chr1	762321	762336	+	19
chr1	762845	762860	+	2
chr1	765628	765643	+	1
chr1	766774	766789	+	1
chr1	769778	769793	-	1
chr1	785931	785946	-	37
chr1	791934	791949	-	2
chr1	792250	792265	+	6
chr1	793458	793473	-	49
chr1	804908	804923	-	1
chr1	805100	805115	+	4
chr1	805295	805310	-	3
chr1	805300	805315	+	56
chr1	805414	805429	-	1
chr1	808544	808559	-	6
chr1	810355	810370	+	1
chr1	811972	811987	-	5
chr1	812126	812141	-	6
chr1	821529	821544	-	2
chr1	824575	824590	+	2
chr1	825019	825034	-	5
chr1	825087	825102	-	4
chr1	825739	825754	+	5
chr1	826130	826145	+	8
chr1	827742	827757	+	1
chr1	840150	840165	+	55
chr1	840176	840191	-	1
chr1	840327	840342	+	1
chr1	840711	840726	-	2
chr1	840816	840831	-	2
chr1	841006	841021	+	2
chr1	842138	842153	+	1
chr1	842180	842195	-	1
chr1	842291	842306	+	1
chr1	843610	843625	+	2
chr1	846742	846757	+	1
chr1	847017	847032	+	2
chr1	847486	847501	-	2
chr1	847816	847831	-	2
chr1	848098	848113	-	1
chr1	848137	848152	+	3
chr1	848322	848337	+	47
chr1	852127	852142	+	1
chr1	855169	855184	+	33
chr1	855342	855357	+	1
chr1	855540	855555	+	1
chr1	856168	856183	-	1
chr1	856267	856282	-	4
chr1	856488	856503	-	4
chr1	856571	856586	-	11
chr1	856628	856643	+	52
chr1	858576	858591	-	30
chr1	858862	858877	+	3
chr1	859226	859241	-	2
chr1	860492	860507	-	25
chr1	861078	861093	+	21
chr1	861598	861613	-	3
chr1	861639	861654	-	1
chr1	861746	861761	+	2
chr1	864401	864416	-	4
chr1	867083	867098	-	13
chr1	867236	867251	+	10
chr1	873416	873431	-	1
chr1	873621	873636	-	54
chr1	873863	873878	+	3
chr1	874047	874062	+	3
chr1	874094	874109	+	7
chr1	874208	874223	-	1
chr1	874541	874556	+	14
chr1	874588	874603	+	7
chr1	874761	874776	-	2
chr1	874971	874986	-	1
chr1	875071	875086	+	1
chr1	875183	875198	-	1
chr1	875277	875292	-	1
chr1	875282	875297	+	5
chr1	875638	875653	+	8
chr1	875674	875689	-	13
chr1	875922	875937	+	4
chr1	876539	876554	+	2
chr1	876649	876664	-	1
chr1	876858	876873	+	1
chr1	876887	876902	+	6
chr1	878106	878121	+	9
chr1	880793	880808	-	11
chr1	883695	883710	-	7
chr1	885961	885976	-	1
chr1	886669	886684	-	1
chr1	886938	886953	-	53
chr1	887127	887142	+	2
chr1	896598	896613	-	1
chr1	904273	904288	-	1
chr1	911424	911439	-	1
chr1	911587	911602	-	54
chr1	911984	911999	-	1
chr1	915700	915715	-	1
chr1	915774	915789	+	4
chr1	916321	916336	+	1
chr1	916804	916819	-	1
chr1	917228	917243	+	1
chr1	919064	919079	-	2
chr1	919268	919283	-	4
chr1	919318	919333	+	3
chr1	919485	919500	-	12
chr1	919689	919704	+	2
chr1	919699	919714	+	52
chr1	933769	933784	-	1
chr1	933894	933909	-	1
chr1	934031	934046	+	13
chr1	934221	934236	-	1
chr1	934566	934581	+	23
chr1	934683	934698	+	2
chr1	936032	936047	-	2
chr1	936186	936201	+	4
chr1	936500	936515	+	2
chr1	936548	936563	-	1
chr1	936732	936747	+	1
chr1	937013	937028	+	7
chr1	937045	937060	-	2
chr1	937302	937317	+	3
chr1	937405	937420	-	55
chr1	938433	938448	+	1
chr1	938603	938618	-	1
chr1	940735	940750	+	2
chr1	940841	940856	+	3
chr1	940984	940999	-	5
chr1	941960	941975	-	1
chr1	948664	948679	-	3
chr1	948815	948830	-	8
chr1	949252	949267	+	2
chr1	949572	949587	+	5
chr1	950255	950270	-	1
chr1	950815	950830	-	1
chr1	950936	950951	+	56
chr1	951517	951532	-	2
chr1	954823	954838	+	53
chr1	954886	954901	-	1
chr1	955665	955680	+	1
chr1	955884	955899	+	1
chr1	956615	956630	-	1
chr1	956814	956829	+	4
chr1	956951	956966	+	1
chr1	960228	960243	-	3
chr1	961653	961668	-	7
chr1	962707	962722	+	4
chr1	967508	967523	+	2
chr1	967715	967730	+	1
chr1	967906	967921	+	4
chr1	967963	967978	+	33
chr1	968187	968202	+	1
chr1	968272	968287	+	2
chr1	968323	968338	-	1
chr1	968479	968494	+	54
chr1	969312	969327	+	1
chr1	969427	969442	-	5
chr1	969966	969981	-	2
chr1	970080	970095	+	1
chr1	970689	970704	-	12
chr1	970893	970908	+	2
chr1	976171	976186	-	34
chr1	976655	976670	-	3
chr1	977933	977948	+	1
chr1	978433	978448	-	1
chr1	985377	985392	-	4
chr1	986019	986034	-	2
chr1	986187	986202	-	1
chr1	986231	986246	+	3
chr1	986519	986534	-	1
chr1	986652	986667	+	9
chr1	989993	990008	-	1
chr1	990115	990130	-	29
chr1	991776	991791	-	1
chr1	991858	991873	-	2
chr1	994307	994322	-	1
chr1	994410	994425	+	4
chr1	994783	994798	-	44
chr1	994936	994951	-	4
chr1	997929	997944	-	1
chr1	997989	998004	-	1
chr1	998619	998634	-	1
chr1	999065	999080	-	4
chr1	999123	999138	-	5
chr1	999277	999292	-	1
chr1	999343	999358	-	55
chr1	999380	999395	-	1
chr1	999633	999648	+	1
chr1	999739	999754	-	2
chr1	1003952	1003967	+	1
chr1	1004733	1004748	+	2
chr1	1005328	1005343	+	1
chr1	1007614	1007629	+	1
chr1	1015323	1015338	-	1
chr1	1015631	1015646	-	1
chr1	1024324	1024339	-	1
chr1	1026792	1026807	-	1
chr1	1026948	1026963	+	1
chr1	1027367	1027382	-	1
chr1	1044494	1044509	+	1
chr1	1051470	1051485	-	6
chr1	1051590	1051605	-	1
chr1	1051859	1051874	+	1
chr1	1056587	1056602	+	2
chr1	1057292	1057307	-	7
chr1	1057645	1057660	+	55
chr1	1057973	1057988	-	3
chr1	1058582	1058597	+	5
chr1	1058749	1058764	+	22
chr1	1060385	1060400	+	1
chr1	1060846	1060861	+	1
chr1	1064011	1064026	-	2
chr1	1064079	1064094	-	1
chr1	1068229	1068244	+	1
chr1	1068465	1068480	+	2
chr1	1068577	1068592	+	1
chr1	1074124	1074139	+	1
chr1	1079584	1079599	-	1
chr1	1081629	1081644	+	1
chr1	1081744	1081759	-	1
chr1	1089464	1089479	-	1
chr1	1091273	1091288	+	3
chr1	1092990	1093005	+	1
chr1	1093285	1093300	+	5
chr1	1093492	1093507	+	16
chr1	1093857	1093872	+	1
chr1	1105277	1105292	-	1
chr1	1109318	1109333	-	1
chr1	1109375	1109390	-	3
chr1	1109482	1109497	-	9
chr1	1109662	1109677	-	1
chr1	1109836	1109851	-	6
chr1	1109968	1109983	+	7
chr1	1115249	1115264	+	1
chr1	1119615	1119630	-	1
chr1	1121547	1121562	-	2
chr1	1132410	1132425	-	7
chr1	1136697	1136712	-	1
chr1	1138459	1138474	+	1
chr1	1141413	1141428	-	7
chr1	1141516	1141531	+	7
chr1	1141585	1141600	-	2
chr1	1141853	1141868	-	2
chr1	1142013	1142028	+	1
chr1	1142308	1142323	+	1
chr1	1142497	1142512	-	7
chr1	1142546	1142561	+	24
chr1	1143530	1143545	-	8
chr1	1150006	1150021	+	1
chr1	1150279	1150294	+	1
chr1	1157607	1157622	+	3
chr1	1158926	1158941	-	1
chr1	1166247	1166262	-	49
chr1	1166533	1166548	-	3
chr1	1167109	1167124	+	2
chr1	1167364	1167379	+	1
chr1	1167426	1167441	+	2
chr1	1167684	1167699	+	3
chr1	1170966	1170981	-	2
chr1	1173121	1173136	-	1
chr1	1173361	1173376	-	2
chr1	1173504	1173519	-	1
chr1	1173826	1173841	-	2
chr1	1174055	1174070	+	1
chr1	1174757	1174772	-	1
chr1	1174762	1174777	+	6
chr1	1174941	1174956	+	6
chr1	1176657	1176672	+	1
chr1	1179795	1179810	-	1
chr1	1179916	1179931	+	2
chr1	1179940	1179955	+	1
chr1	1180740	1180755	+	2
chr1	1182610	1182625	+	13
chr1	1183105	1183120	+	6
chr1	1183206	1183221	-	1
chr1	1183387	1183402	-	1
chr1	1185277	1185292	-	9
chr1	1185742	1185757	-	32
chr1	1186171	1186186	-	4
chr1	1186350	1186365	-	2
chr1	1186607	1186622	-	1
chr1	1187949	1187964	+	21
chr1	1188457	1188472	+	1
chr1	1189112	1189127	+	2
chr1	1189197	1189212	+	2
chr1	1200568	1200583	-	51
chr1	1200619	1200634	-	3
chr1	1200758	1200773	+	1
chr1	1201525	1201540	-	2
chr1	1208332	1208347	-	1
chr1	1208455	1208470	+	9
chr1	1209387	1209402	+	2
chr1	1209488	1209503	+	29
chr1	1209616	1209631	-	2
chr1	1209741	1209756	+	1
chr1	1209858	1209873	+	5
chr1	1209952	1209967	-	3
chr1	1210197	1210212	+	1
chr1	1211634	1211649	-	3
chr1	1217783	1217798	+	1
chr1	1219304	1219319	-	1
chr1	1219446	1219461	+	31
chr1	1219949	1219964	+	1
chr1	1220321	1220336	+	4
chr1	1220351	1220366	+	1
chr1	1221861	1221876	-	1
chr1	1225710	1225725	-	54
chr1	1225905	1225920	-	5
chr1	1226045	1226060	+	1
chr1	1226626	1226641	+	2
chr1	1226852	1226867	+	1
chr1	1227041	1227056	+	2
chr1	1227174	1227189	+	1
chr1	1227397	1227412	-	56
chr1	1235204	1235219	-	1
chr1	1235584	1235599	+	53
chr1	1237013	1237028	-	2
chr1	1237272	1237287	+	1
chr1	1237312	1237327	+	2
chr1	1237498	1237513	+	55
chr1	1237745	1237760	+	2
chr1	1238272	1238287	+	2
chr1	1238464	1238479	-	1
chr1	1238649	1238664	-	1
chr1	1239190	1239205	+	1
chr1	1239874	1239889	-	3
chr1	1240009	1240024	+	2
chr1	1240245	1240260	-	2
chr1	1240601	1240616	-	1
chr1	1240647	1240662	+	1
chr1	1240773	1240788	+	48
chr1	1240783	1240798	+	1
chr1	1240982	1240997	-	2
chr1	1241137	1241152	-	1
chr1	1241248	1241263	+	2
chr1	1241531	1241546	-	21
chr1	1241745	1241760	-	19
chr1	1241866	1241881	+	1
chr1	1241946	1241961	-	3
chr1	1243127	1243142	-	1
chr1	1243430	1243445	-	11
chr1	1243448	1243463	+	2
chr1	1243523	1243538	-	2
chr1	1243769	1243784	-	4
chr1	1243999	1244014	-	1
chr1	1244115	1244130	+	1
chr1	1244913	1244928	+	1
chr1	1245386	1245401	-	2
chr1	1245569	1245584	+	18
chr1	1245616	1245631	+	1
chr1	1245852	1245867	+	1
chr1	1245873	1245888	-	3
chr1	1245982	1245997	-	3
chr1	1246092	1246107	+	1
chr1	1248361	1248376	+	2
chr1	1254515	1254530	-	1
chr1	1260396	1260411	-	1
chr1	1260991	1261006	-	1
chr1	1264832	1264847	+	1
chr1	1266138	1266153	-	1
chr1	1267197	1267212	-	2
chr1	1267690	1267705	+	1
chr1	1267882	1267897	+	1
chr1	1269086	1269101	+	1
chr1	1269240	1269255	+	1
chr1	1269396	1269411	+	2
chr1	1270411	1270426	+	1
chr1	1279548	1279563	-	5
chr1	1280174	1280189	+	51
chr1	1280333	1280348	+	4
chr1	1280467	1280482	+	5
chr1	1280621	1280636	-	34
chr1	1280815	1280830	+	5
chr1	1280923	1280938	-	1
chr1	1280944	1280959	-	1
chr1	1281194	1281209	-	1
chr1	1282584	1282599	-	1
chr1	1283074	1283089	-	1
chr1	1283119	1283134	-	1
chr1	1283576	1283591	+	4
chr1	1283616	1283631	+	1
chr1	1283794	1283809	+	1
chr1	1284135	1284150	-	1
chr1	1284575	1284590	-	1
chr1	1284604	1284619	-	1
chr1	1284794	1284809	+	47
chr1	1285084	1285099	-	11
chr1	1285139	1285154	+	3
chr1	1285305	1285320	-	1
chr1	1285313	1285328	+	4
chr1	1285332	1285347	+	48
chr1	1287676	1287691	-	1
chr1	1288112	1288127	+	1
chr1	1290214	1290229	-	2
chr1	1294023	1294038	-	1
chr1	1297299	1297314	+	1
chr1	1297524	1297539	+	1
chr1	1297605	1297620	-	26
chr1	1299761	1299776	-	3
chr1	1306759	1306774	-	3
chr1	1306895	1306910	+	1
chr1	1307079	1307094	-	4
chr1	1307356	1307371	+	5
chr1	1307525	1307540	-	1
chr1	1307603	1307618	-	56
chr1	1307998	1308013	+	3
chr1	1308433	1308448	+	1
chr1	1308572	1308587	+	1
chr1	1309234	1309249	-	1
chr1	1310060	1310075	-	1
chr1	1310611	1310626	-	55
chr1	1310637	1310652	-	5
chr1	1310804	1310819	+	3
chr1	1311868	1311883	-	1
chr1	1311885	1311900	-	48
chr1	1312251	1312266	+	2
chr1	1319432	1319447	+	1
chr1	1333462	1333477	+	3
chr1	1333625	1333640	+	1
chr1	1334386	1334401	-	3
chr1	1335107	1335122	-	2
chr1	1335365	1335380	+	2
chr1	1335404	1335419	+	3
chr1	1335522	1335537	-	1
chr1	1335613	1335628	+	3
chr1	1336157	1336172	+	2
chr1	1336512	1336527	+	2
chr1	1336928	1336943	+	1
chr1	1337169	1337184	+	2
chr1	1337538	1337553	-	55
chr1	1337779	1337794	+	6
chr1	1341911	1341926	+	3
chr1	1342519	1342534	-	1
chr1	1342593	1342608	-	4
chr1	1343006	1343021	-	2
chr1	1343292	1343307	-	38
chr1	1344766	1344781	-	1
chr1	1352935	1352950	+	4
chr1	1353052	1353067	-	11
chr1	1355294	1355309	+	1
chr1	1355475	1355490	-	1
chr1	1355508	1355523	+	17
chr1	1356822	1356837	-	2
chr1	1361111	1361126	+	1
chr1	1365519	1365534	-	2
chr1	1365690	1365705	+	1
chr1	1365723	1365738	-	8
chr1	1365797	1365812	+	16
chr1	1365954	1365969	+	29
chr1	1366041	1366056	+	1
chr1	1368622	1368637	+	1
chr1	1368694	1368709	+	2
chr1	1369321	1369336	+	2
chr1	1369720	1369735	-	1
chr1	1369821	1369836	+	2
chr1	1370528	1370543	-	1
chr1	1370661	1370676	-	4
chr1	1370824	1370839	+	26
chr1	1373638	1373653	-	17
chr1	1373671	1373686	-	1
chr1	1375502	1375517	-	1
chr1	1376375	1376390	-	1
chr1	1376446	1376461	-	44
chr1	1376587	1376602	-	16
chr1	1376745	1376760	-	4
chr1	1376917	1376932	+	4
chr1	1376951	1376966	+	2
chr1	1377134	1377149	+	33
chr1	1377241	1377256	+	3
chr1	1387951	1387966	+	1
chr1	1388468	1388483	-	5
chr1	1391348	1391363	+	1
chr1	1391459	1391474	+	6
chr1	1397285	1397300	+	14
chr1	1397327	1397342	+	2
chr1	1397522	1397537	-	1
chr1	1398397	1398412	-	1
chr1	1399698	1399713	-	1
chr1	1406040	1406055	-	2
chr1	1406394	1406409	-	1
chr1	1406931	1406946	-	1
chr1	1407122	1407137	+	2
chr1	1407606	1407621	-	1
chr1	1407791	1407806	-	1
chr1	1409171	1409186	+	4
chr1	1421667	1421682	+	1
chr1	1421778	1421793	+	1
chr1	1427488	1427503	+	1
chr1	1436547	1436562	-	1
chr1	1440148	1440163	-	3
chr1	1440456	1440471	-	10
chr1	1440482	1440497	-	44
chr1	1440550	1440565	-	5
chr1	1440852	1440867	+	4
chr1	1441022	1441037	-	47
chr1	1441390	1441405	+	1
chr1	1446419	1446434	-	19
chr1	1446438	1446453	-	5
chr1	1446635	1446650	+	4
chr1	1446963	1446978	-	4
chr1	1447121	1447136	-	6
chr1	1447224	1447239	-	7
chr1	1447506	1447521	+	1
chr1	1447977	1447992	-	2
chr1	1453424	1453439	-	1
chr1	1456962	1456977	-	3
chr1	1459396	1459411	+	2
chr1	1459507	1459522	+	4
chr1	1463936	1463951	+	1
chr1	1477413	1477428	+	1
chr1	1484264	1484279	+	10
chr1	1486405	1486420	-	1
chr1	1486530	1486545	-	48
chr1	1486729	1486744	+	3
chr1	1486753	1486768	+	15
chr1	1487481	1487496	+	1
chr1	1490434	1490449	+	1
chr1	1497768	1497783	-	1
chr1	1503383	1503398	-	4
chr1	1503591	1503606	-	1
chr1	1509360	1509375	+	48
chr1	1509630	1509645	+	4
chr1	1509907	1509922	-	1
chr1	1510279	1510294	-	5
chr1	1510507	1510522	-	1
chr1	1510881	1510896	+	4
chr1	1533189	1533204	+	53
chr1	1533634	1533649	-	1
chr1	1534675	1534690	+	1
chr1	1534960	1534975	+	1
chr1	1535002	1535017	+	31
chr1	1536176	1536191	+	1
chr1	1537927	1537942	+	1
chr1	1538052	1538067	-	1
chr1	1539180	1539195	-	1
chr1	1539283	1539298	+	1
chr1	1549795	1549810	-	2
chr1	1550317	1550332	+	2
chr1	1550853	1550868	+	1
chr1	1551422	1551437	-	8
chr1	1551955	1551970	+	1
chr1	1552450	1552465	+	1
chr1	1552608	1552623	+	1
chr1	1553369	1553384	+	2
chr1	1553452	1553467	-	1
chr1	1553641	1553656	-	3
chr1	1554005	1554020	-	1
chr1	1555636	1555651	-	54
chr1	1556172	1556187	+	2
chr1	1557880	1557895	-	1
chr1	1557955	1557970	-	1
chr1	1560366	1560381	+	1
chr1	1560650	1560665	-	8
chr1	1563066	1563081	+	1
chr1	1563496	1563511	-	1
chr1	1563682	1563697	+	1
chr1	1563748	1563763	+	2
chr1	1563936	1563951	+	1
chr1	1564039	1564054	-	13
chr1	1564418	1564433	-	1
chr1	1564578	1564593	+	7
chr1	1565717	1565732	+	18
chr1	1565828	1565843	-	1
chr1	1568458	1568473	+	2
chr1	1569941	1569956	-	1
chr1	1570889	1570904	-	1
chr1	1571823	1571838	+	1
chr1	1580427	1580442	+	18
chr1	1590685	1590700	-	26
chr1	1590842	1590857	-	20
chr1	1590889	1590904	-	1
chr1	1591087	1591102	-	10
chr1	1597196	1597211	+	1
chr1	1597304	1597319	-	54
chr1	1597627	1597642	+	2
chr1	1603722	1603737	+	1
chr1	1609344	1609359	-	2
chr1	1609400	1609415	-	1
chr1	1610321	1610336	+	4
chr1	1610509	1610524	-	50
chr1	1610555	1610570	-	1
chr1	1623230	1623245	-	2
chr1	1623738	1623753	-	1
chr1	1624129	1624144	+	2
chr1	1624392	1624407	-	16
chr1	1624585	1624600	+	23
chr1	1624796	1624811	-	15
chr1	1625340	1625355	+	1
chr1	1626508	1626523	-	7
chr1	1631677	1631692	+	1
chr1	1631846	1631861	+	1
chr1	1643614	1643629	-	1
chr1	1643643	1643658	+	17
chr1	1655689	1655704	-	1
chr1	1656131	1656146	-	20
chr1	1656376	1656391	-	7
chr1	1660183	1660198	+	1
chr1	1676505	1676520	-	1
chr1	1677404	1677419	+	1
chr1	1677671	1677686	-	15
chr1	1677742	1677757	+	1
chr1	1677864	1677879	+	17
chr1	1678062	1678077	-	16
chr1	1678737	1678752	-	8
chr1	1683758	1683773	-	2
chr1	1684285	1684300	+	6
chr1	1684680	1684695	+	1
chr1	1684930	1684945	+	6
chr1	1690500	1690515	-	1
chr1	1690591	1690606	-	2
chr1	1695872	1695887	+	33
chr1	1707431	1707446	+	17
chr1	1707467	1707482	-	7
chr1	1709476	1709491	+	2
chr1	1709596	1709611	-	3
chr1	1709685	1709700	-	20
chr1	1709794	1709809	-	1
chr1	1710494	1710509	+	7
chr1	1710632	1710647	+	46
chr1	1711783	1711798	+	3
chr1	1713797	1713812	+	1
chr1	1714096	1714111	+	1
chr1	1719319	1719334	+	1
chr1	1720654	1720669	+	55
chr1	1725249	1725264	+	1
chr1	1726611	1726626	-	26
chr1	1728084	1728099	-	53
chr1	1728173	1728188	-	1
chr1	1734920	1734935	-	1
chr1	1748552	1748567	-	15
chr1	1756236	1756251	-	1
chr1	1764563	1764578	+	3
chr1	1773362	1773377	+	36
chr1	1774428	1774443	-	2
chr1	1783053	1783068	-	1
chr1	1783616	1783631	+	2
chr1	1784574	1784589	+	1
chr1	1787234	1787249	-	18
chr1	1789896	1789911	-	1
chr1	1790225	1790240	+	53
chr1	1790897	1790912	+	2
chr1	1795835	1795850	-	1
chr1	1801029	1801044	+	3
chr1	1805399	1805414	+	31
chr1	1807181	1807196	+	5
chr1	1821393	1821408	-	11
chr1	1821841	1821856	-	1
chr1	1823139	1823154	+	19
chr1	1823207	1823222	+	1
chr1	1823390	1823405	-	2
chr1	1823646	1823661	+	1
chr1	1829985	1830000	+	1
chr1	1830172	1830187	+	1
chr1	1830600	1830615	-	1
chr1	1830794	1830809	+	46
chr1	1830982	1830997	-	2
chr1	1833338	1833353	+	2
chr1	1837844	1837859	-	55
chr1	1838219	1838234	+	8
chr1	1838317	1838332	+	1
chr1	1838514	1838529	-	2
chr1	1838563	1838578	+	1
chr1	1838673	1838688	-	3
chr1	1838834	1838849	+	5
chr1	1839008	1839023	+	14
chr1	1840090	1840105	-	1
chr1	1840189	1840204	+	1
chr1	1840238	1840253	+	5
chr1	1840478	1840493	-	2
chr1	1840567	1840582	-	53
chr1	1840609	1840624	-	1
chr1	1840795	1840810	-	6
chr1	1841267	1841282	+	2
chr1	1842659	1842674	+	1
chr1	1842783	1842798	+	2
chr1	1850382	1850397	-	1
chr1	1850518	1850533	-	28
chr1	1850750	1850765	-	1
chr1	1850840	1850855	-	1
chr1	1851037	1851052	+	1
chr1	1851836	1851851	+	1
chr1	1851898	1851913	+	1
chr1	1852407	1852422	-	1
chr1	1855222	1855237	-	3
chr1	1855270	1855285	+	1
chr1	1867080	1867095	+	1
chr1	1867328	1867343	+	6
chr1	1869066	1869081	-	1
chr1	1873306	1873321	-	1
chr1	1875078	1875093	-	2
chr1	1875110	1875125	+	2
chr1	1875329	1875344	+	4
chr1	1875601	1875616	+	54
chr1	1875677	1875692	+	1
chr1	1875753	1875768	+	1
chr1	1875961	1875976	-	1
chr1	1876722	1876737	-	1
chr1	1877630	1877645	-	3
chr1	1878220	1878235	+	3
chr1	1886369	1886384	-	45
chr1	1886599	1886614	+	2
chr1	1886744	1886759	-	2
chr1	1886819	1886834	+	5
chr1	1887136	1887151	-	2
chr1	1891096	1891111	+	2
chr1	1891109	1891124	+	1
chr1	1891504	1891519	+	1
chr1	1891657	1891672	+	55
chr1	1891972	1891987	+	9
chr1	1895554	1895569	+	1
chr1	1898833	1898848	+	2
chr1	1902284	1902299	-	2
chr1	1905882	1905897	-	6
chr1	1906190	1906205	+	1
chr1	1906368	1906383	-	2
chr1	1914797	1914812	+	1
chr1	1918085	1918100	-	1
chr1	1918348	1918363	-	1
chr1	1918413	1918428	-	1
chr1	1926346	1926361	+	1
chr1	1933513	1933528	-	3
chr1	1955596	1955611	+	1
chr1	1963500	1963515	-	1
chr1	1969193	1969208	-	8
chr1	1973594	1973609	-	1
chr1	1974996	1975011	-	23
chr1	1975184	1975199	-	1
chr1	1975897	1975912	-	1
chr1	1976197	1976212	-	7
chr1	1976283	1976298	+	1
chr1	1976431	1976446	-	52
chr1	1976572	1976587	+	4
chr1	1976608	1976623	+	3
chr1	1977808	1977823	-	4
chr1	1978074	1978089	-	55
chr1	1978418	1978433	-	1
chr1	1978578	1978593	+	3
chr1	1978700	1978715	-	2
chr1	1978838	1978853	-	1
chr1	1980753	1980768	+	2
chr1	1980883	1980898	+	1
chr1	1981027	1981042	-	41
chr1	1981465	1981480	+	1
chr1	1986282	1986297	+	4
chr1	1987388	1987403	-	3
chr1	1987520	1987535	-	15
chr1	1987623	1987638	-	8
chr1	1994673	1994688	-	1
chr1	2005532	2005547	+	1
chr1	2005749	2005764	+	1
chr1	2018924	2018939	+	1
chr1	2022914	2022929	-	6
chr1	2023242	2023257	+	52
chr1	2023263	2023278	-	1
chr1	2023463	2023478	+	2
chr1	2023522	2023537	+	2
chr1	2024647	2024662	-	4
chr1	2028318	2028333	-	1
chr1	2030000	2030015	-	5
chr1	2032137	2032152	+	1
chr1	2036211	2036226	-	20
chr1	2036664	2036679	+	1
chr1	2037838	2037853	-	1
chr1	2038070	2038085	-	1
chr1	2039810	2039825	-	2
chr1	2040026	2040041	+	1
chr1	2040234	2040249	+	55
chr1	2040478	2040493	-	1
chr1	2040724	2040739	+	1
chr1	2046247	2046262	+	4
chr1	2047193	2047208	+	1
chr1	2047243	2047258	-	1
chr1	2057548	2057563	-	1
chr1	2058136	2058151	-	4
chr1	2062655	2062670	+	8
chr1	2063837	2063852	+	45
chr1	2064268	2064283	-	2
chr1	2064494	2064509	+	16
chr1	2064767	2064782	-	1
chr1	2065027	2065042	-	1
chr1	2066599	2066614	-	1
chr1	2067093	2067108	+	19
chr1	2067237	2067252	-	3
chr1	2071364	2071379	-	36
chr1	2071372	2071387	+	12
chr1	2071518	2071533	+	9
chr1	2071567	2071582	-	29
chr1	2072185	2072200	+	1
chr1	2084295	2084310	+	1
chr1	2084775	2084790	-	1
chr1	2094848	2094863	-	30
chr1	2096474	2096489	-	4
chr1	2097376	2097391	-	2
chr1	2105052	2105067	-	2
chr1	2105160	2105175	+	15
chr1	2105894	2105909	-	55
chr1	2105914	2105929	+	1
chr1	2106534	2106549	-	5
chr1	2107649	2107664	-	1
chr1	2107673	2107688	+	2
chr1	2111315	2111330	+	1
chr1	2112169	2112184	-	1
chr1	2120879	2120894	+	3
chr1	2121267	2121282	+	2
chr1	2121348	2121363	-	1
chr1	2121613	2121628	+	12
chr1	2121753	2121768	+	1
chr1	2121784	2121799	+	1
chr1	2123579	2123594	-	1
chr1	2123624	2123639	+	1
chr1	2126020	2126035	-	2
chr1	2126283	2126298	-	1
chr1	2126404	2126419	+	1
chr1	2126502	2126517	-	10
chr1	2126728	2126743	+	5
chr1	2126790	2126805	+	55
chr1	2130257	2130272	-	1
chr1	2130920	2130935	+	4
chr1	2131013	2131028	-	9
chr1	2135803	2135818	-	1
chr1	2136926	2136941	-	8
chr1	2137013	2137028	+	9
chr1	2137146	2137161	-	1
chr1	2138399	2138414	+	2
chr1	2138648	2138663	+	1
chr1	2139805	2139820	-	2
chr1	2139932	2139947	+	14
chr1	2144198	2144213	+	1
chr1	2144311	2144326	+	43
chr1	2144477	2144492	-	17
chr1	2144658	2144673	+	34
chr1	2144785	2144800	+	3
chr1	2147025	2147040	-	1
chr1	2148205	2148220	-	1
chr1	2156689	2156704	+	3
chr1	2158011	2158026	-	3
chr1	2158149	2158164	-	1
chr1	2158629	2158644	+	1
chr1	2158766	2158781	+	1
chr1	2158845	2158860	-	1
chr1	2158982	2158997	-	9
chr1	2159086	2159101	+	10
chr1	2160525	2160540	-	3
chr1	2160713	2160728	-	45
chr1	2160930	2160945	-	3
chr1	2161035	2161050	-	4
chr1	2161218	2161233	-	1
chr1	2161884	2161899	+	1
chr1	2162039	2162054	+	2
chr1	2162344	2162359	+	1
chr1	2162581	2162596	-	16
chr1	2163009	2163024	+	2
chr1	2163206	2163221	-	1
chr1	2163237	2163252	+	3
chr1	2163696	2163711	-	1
chr1	2164309	2164324	+	1
chr1	2164667	2164682	+	1
chr1	2165007	2165022	+	1
chr1	2165692	2165707	-	13
chr1	2165697	2165712	+	3
chr1	2165909	2165924	+	6
chr1	2167255	2167270	+	1
chr1	2168985	2169000	-	1
chr1	2169200	2169215	+	1
chr1	2169309	2169324	-	51
chr1	2171596	2171611	+	2
chr1	2171711	2171726	+	2
chr1	2173518	2173533	+	2
chr1	2173605	2173620	-	1
chr1	2179867	2179882	+	1
chr1	2187245	2187260	-	1
chr1	2188371	2188386	-	1
chr1	2188802	2188817	+	1
chr1	2199912	2199927	-	2
chr1	2201946	2201961	-	6
chr1	2202124	2202139	+	1
chr1	2203849	2203864	-	1
chr1	2205912	2205927	+	2
chr1	2205974	2205989	+	3
chr1	2205979	2205994	-	2
chr1	2207644	2207659	-	3
chr1	2207712	2207727	-	15
chr1	2210528	2210543	-	1
chr1	2210742	2210757	+	1
chr1	2211007	2211022	+	1
chr1	2222101	2222116	+	2
chr1	2222236	2222251	-	4
chr1	2222680	2222695	-	1
chr1	2222926	2222941	-	5
chr1	2230408	2230423	+	1
chr1	2230683	2230698	+	3
chr1	2231937	2231952	-	1
chr1	2231979	2231994	+	2
chr1	2232293	2232308	-	2
chr1	2232376	2232391	+	1
chr1	2232691	2232706	+	1
chr1	2232960	2232975	+	1
chr1	2234938	2234953	-	1
chr1	2237446	2237461	-	1
chr1	2239274	2239289	-	1
chr1	2243089	2243104	+	53
chr1	2243335	2243350	+	2
chr1	2243594	2243609	-	1
chr1	2245237	2245252	-	1
chr1	2245965	2245980	+	3
chr1	2246548	2246563	+	13
chr1	2246736	2246751	-	46
chr1	2246931	2246946	-	17
chr1	2247116	2247131	-	1
chr1	2247320	2247335	-	1
chr1	2247416	2247431	+	2
chr1	2247430	2247445	+	4
chr1	2247599	2247614	+	1
chr1	2247677	2247692	-	13
chr1	2253718	2253733	+	5
chr1	2253880	2253895	-	26
chr1	2254023	2254038	+	1
chr1	2254041	2254056	-	1
chr1	2254286	2254301	+	1
chr1	2258124	2258139	-	12
chr1	2261720	2261735	+	2
chr1	2262489	2262504	+	19
chr1	2262536	2262551	-	3
chr1	2262699	2262714	-	2
chr1	2263647	2263662	+	9
chr1	2265662	2265677	+	1
chr1	2266040	2266055	+	2
chr1	2266238	2266253	-	1
chr1	2275817	2275832	-	1
chr1	2279645	2279660	-	4
chr1	2279965	2279980	-	1
chr1	2283735	2283750	+	1
chr1	2283992	2284007	-	2
chr1	2288836	2288851	-	2
chr1	2305579	2305594	-	34
chr1	2305636	2305651	+	1
chr1	2312813	2312828	+	2
chr1	2312942	2312957	+	2
chr1	2313353	2313368	-	52
chr1	2313397	2313412	+	1
chr1	2313641	2313656	+	6
chr1	2313758	2313773	+	9
chr1	2314216	2314231	+	51
chr1	2314418	2314433	+	2
chr1	2314453	2314468	+	2
chr1	2314673	2314688	+	1
chr1	2314871	2314886	+	1
chr1	2315772	2315787	+	1
chr1	2316532	2316547	+	5
chr1	2316660	2316675	+	2
chr1	2319014	2319029	-	1
chr1	2323153	2323168	+	2
chr1	2323248	2323263	+	6
chr1	2334941	2334956	+	1
chr1	2335323	2335338	-	1
chr1	2337162	2337177	+	1
chr1	2338246	2338261	+	28
chr1	2338338	2338353	+	24
chr1	2341623	2341638	-	1
chr1	2343500	2343515	+	1
chr1	2344080	2344095	+	3
chr1	2344336	2344351	-	2
chr1	2344344	2344359	+	8
chr1	2344634	2344649	-	7
chr1	2344644	2344659	-	2
chr1	2344714	2344729	+	2
chr1	2344862	2344877	+	2
chr1	2344889	2344904	-	1
chr1	2345140	2345155	+	2
chr1	2345162	2345177	-	1
chr1	2345206	2345221	-	16
chr1	2345428	2345443	-	5
chr1	2345499	2345514	+	6
chr1	2345668	2345683	+	10
chr1	2345758	2345773	+	1
chr1	2345924	2345939	-	8
chr1	2345994	2346009	+	49
chr1	2347348	2347363	-	9
chr1	2347516	2347531	+	2
chr1	2347535	2347550	-	12
chr1	2347623	2347638	+	1
chr1	2361295	2361310	+	2
chr1	2361671	2361686	+	54
chr1	2361878	2361893	-	1
chr1	2362621	2362636	-	1
chr1	2362876	2362891	+	1
chr1	2362978	2362993	+	1
chr1	2368913	2368928	+	1
chr1	2369132	2369147	+	1
chr1	2373509	2373524	+	1
chr1	2375408	2375423	+	41
chr1	2375462	2375477	+	3
chr1	2375611	2375626	-	1
chr1	2377503	2377518	-	1
chr1	2377922	2377937	+	1
chr1	2379748	2379763	-	3
chr1	2381078	2381093	+	1
chr1	2383497	2383512	+	4
chr1	2383714	2383729	-	1
chr1	2384226	2384241	-	1
chr1	2386970	2386985	+	1
chr1	2387534	2387549	+	7
chr1	2388734	2388749	-	2
chr1	2388850	2388865	-	4
chr1	2391318	2391333	+	33
chr1	2391490	2391505	+	1
chr1	2392312	2392327	-	2
chr1	2394602	2394617	+	3
chr1	2398777	2398792	+	6
chr1	2400108	2400123	-	6
chr1	2400591	2400606	+	1
chr1	2402281	2402296	-	7
chr1	2402373	2402388	-	5
chr1	2402588	2402603	-	1
chr1	2402965	2402980	+	1
chr1	2403054	2403069	+	1
chr1	2406493	2406508	-	1
chr1	2408604	2408619	+	3
chr1	2408890	2408905	-	1
chr1	2411113	2411128	+	7
chr1	2412586	2412601	-	1
chr1	2414642	2414657	-	2
chr1	2417341	2417356	-	1
chr1	2417497	2417512	+	1
chr1	2423610	2423625	+	2
chr1	2431828	2431843	-	7
chr1	2435524	2435539	-	11
chr1	2435829	2435844	-	1
chr1	2436087	2436102	-	1
chr1	2436408	2436423	-	1
chr1	2437153	2437168	-	1
chr1	2446602	2446617	+	1
chr1	2446810	2446825	+	42
chr1	2451204	2451219	-	1
chr1	2454249	2454264	+	1
chr1	2455197	2455212	-	1
chr1	2455286	2455301	-	17
chr1	2456908	2456923	+	3
chr1	2457091	2457106	+	19
chr1	2457212	2457227	+	12
chr1	2457569	2457584	-	16
chr1	2457665	2457680	-	10
chr1	2458331	2458346	+	1
chr1	2458562	2458577	+	1
chr1	2460547	2460562	-	23
chr1	2460666	2460681	+	8
chr1	2460780	2460795	-	2
chr1	2460916	2460931	+	13
chr1	2462489	2462504	+	2
chr1	2466946	2466961	-	3
chr1	2467010	2467025	-	1
chr1	2467237	2467252	-	2
chr1	2467306	2467321	-	1
chr1	2468864	2468879	-	2
chr1	2469143	2469158	+	2
chr1	2470708	2470723	-	5
chr1	2470943	2470958	+	50
chr1	2471190	2471205	+	2
chr1	2471284	2471299	-	14
chr1	2473169	2473184	-	2
chr1	2473503	2473518	+	1
chr1	2473827	2473842	+	1
chr1	2473851	2473866	+	1
chr1	2475377	2475392	-	12
chr1	2475527	2475542	+	1
chr1	2477580	2477595	-	1
chr1	2477834	2477849	-	7
chr1	2477921	2477936	-	1
chr1	2478022	2478037	+	2
chr1	2478208	2478223	-	5
chr1	2478341	2478356	+	26
chr1	2478475	2478490	+	12
chr1	2478552	2478567	+	2
chr1	2479024	2479039	-	9
chr1	2479142	2479157	-	3
chr1	2479293	2479308	+	2
chr1	2479553	2479568	+	1
chr1	2479624	2479639	-	55
chr1	2480175	2480190	+	3
chr1	2480355	2480370	+	10
chr1	2481169	2481184	+	2
chr1	2482189	2482204	-	1
chr1	2483188	2483203	-	4
chr1	2483249	2483264	-	1
chr1	2483334	2483349	-	1
chr1	2483392	2483407	-	1
chr1	2486038	2486053	-	2
chr1	2486271	2486286	+	2
chr1	2486501	2486516	+	56
chr1	2486887	2486902	+	2
chr1	2487051	2487066	+	7
chr1	2487424	2487439	+	18
chr1	2487547	2487562	-	2
chr1	2487729	2487744	-	4
chr1	2487844	2487859	-	3
chr1	2487919	2487934	-	38
chr1	2488286	2488301	-	1
chr1	2488436	2488451	-	4
chr1	2488570	2488585	+	6
chr1	2488653	2488668	+	1
chr1	2488781	2488796	-	29
chr1	2488827	2488842	+	1
chr1	2493104	2493119	+	1
chr1	2493521	2493536	-	52
chr1	2493601	2493616	+	2
chr1	2493702	2493717	-	1
chr1	2494047	2494062	-	1
chr1	2494382	2494397	-	1
chr1	2495266	2495281	-	1
chr1	2496585	2496600	-	1
chr1	2497755	2497770	+	2
chr1	2501336	2501351	+	3
chr1	2506344	2506359	+	1
chr1	2508014	2508029	-	1
chr1	2508232	2508247	+	1
chr1	2508264	2508279	+	1
chr1	2509100	2509115	-	6
chr1	2509814	2509829	-	4
chr1	2510057	2510072	-	47
chr1	2513103	2513118	+	1
chr1	2515399	2515414	-	8
chr1	2516236	2516251	+	1
chr1	2516976	2516991	-	1
chr1	2517095	2517110	-	10
chr1	2517164	2517179	-	1
chr1	2517845	2517860	-	1
chr1	2518658	2518673	-	2
chr1	2524879	2524894	-	7
chr1	2525724	2525739	-	1
chr1	2529997	2530012	-	6
chr1	2530228	2530243	+	10
chr1	2534724	2534739	-	2
chr1	2561890	2561905	-	2
chr1	2562236	2562251	-	3
chr1	2563132	2563147	-	5
chr1	2564066	2564081	-	4
chr1	2570695	2570710	-	8
chr1	2570869	2570884	-	10
chr1	2572883	2572898	+	2
chr1	2573022	2573037	-	5
chr1	2574077	2574092	+	3
chr1	2574178	2574193	-	5
chr1	2574183	2574198	+	20
chr1	2574322	2574337	-	2
chr1	2574419	2574434	+	1
chr1	2574641	2574656	-	7
chr1	2574775	2574790	-	41
chr1	2575039	2575054	-	1
chr1	2576752	2576767	+	1
chr1	2583638	2583653	-	1
chr1	2583678	2583693	-	2
chr1	2583718	2583733	-	4
chr1	2583758	2583773	-	6
chr1	2583954	2583969	-	3
chr1	2584881	2584896	-	2
chr1	2584998	2585013	-	1
chr1	2585122	2585137	-	1
chr1	2585242	2585257	-	5
chr1	2585362	2585377	-	1
chr1	2585482	2585497	-	5
chr1	2585682	2585697	-	7
chr1	2585723	2585738	-	4
chr1	2585925	2585940	-	2
chr1	2586085	2586100	-	4
chr1	2586362	2586377	-	1
chr1	2586405	2586420	-	4
chr1	2587046	2587061	-	1
chr1	2587127	2587142	-	5
chr1	2587284	2587299	-	1
chr1	2587725	2587740	-	2
chr1	2587768	2587783	-	2
chr1	2615427	2615442	-	4
chr1	2615548	2615563	-	1
chr1	2615628	2615643	-	1
chr1	2615949	2615964	-	1
chr1	2616149	2616164	-	1
chr1	2619520	2619535	-	1
chr1	2621128	2621143	-	2
chr1	2621729	2621744	-	1
chr1	2622092	2622107	-	4
chr1	2629158	2629173	-	1
chr1	2629239	2629254	-	11
chr1	2631641	2631656	-	1
chr1	2631725	2631740	-	1
chr1	2632130	2632145	-	5
chr1	2632329	2632344	-	18
chr1	2633375	2633390	-	2
chr1	2633655	2633670	-	1
chr1	2684743	2684758	-	1
chr1	2685724	2685739	-	7
chr1	2687135	2687150	-	1
chr1	2687983	2687998	-	1
chr1	2688143	2688158	-	1
chr1	2688223	2688238	-	1
chr1	2688303	2688318	-	2
chr1	2688423	2688438	-	1
chr1	2688503	2688518	-	2
chr1	2688704	2688719	-	1
chr1	2688787	2688802	-	10
chr1	2688955	2688970	+	17
chr1	2688987	2689002	-	7
chr1	2689070	2689085	-	38
chr1	2689110	2689125	-	2
chr1	2689355	2689370	-	8
chr1	2689597	2689612	-	1
chr1	2690880	2690895	-	1
chr1	2692582	2692597	-	1
chr1	2693467	2693482	-	8
chr1	2703162	2703177	-	2
chr1	2703362	2703377	-	47
chr1	2703475	2703490	+	4
chr1	2703581	2703596	+	4
chr1	2703970	2703985	+	1
chr1	2704129	2704144	-	6
chr1	2704191	2704206	+	2
chr1	2704376	2704391	-	1
chr1	2705052	2705067	-	1
chr1	2716740	2716755	+	1
chr1	2717341	2717356	-	2
chr1	2718344	2718359	-	39
chr1	2718740	2718755	+	1
chr1	2730267	2730282	+	1
chr1	2738493	2738508	+	1
chr1	2738728	2738743	+	44
chr1	2742644	2742659	+	1
chr1	2757148	2757163	-	20
chr1	2757368	2757383	-	1
chr1	2775639	2775654	+	1
chr1	2776324	2776339	-	1
chr1	2776562	2776577	-	5
chr1	2778518	2778533	+	1
chr1	2778545	2778560	-	5
chr1	2782307	2782322	-	1
chr1	2783096	2783111	-	1
chr1	2784591	2784606	+	9
chr1	2790776	2790791	-	3
chr1	2792166	2792181	-	1
chr1	2792381	2792396	-	3
chr1	2792634	2792649	+	1
chr1	2792671	2792686	+	31
chr1	2797025	2797040	-	1
chr1	2799520	2799535	+	1
chr1	2799710	2799725	-	1
chr1	2822992	2823007	+	1
chr1	2829971	2829986	+	7
chr1	2831460	2831475	+	8
chr1	2833642	2833657	-	2
chr1	2836384	2836399	-	1
chr1	2838768	2838783	-	46
chr1	2839957	2839972	-	1
chr1	2845446	2845461	+	1
chr1	2861043	2861058	-	1
chr1	2863003	2863018	+	9
chr1	2866656	2866671	+	1
chr1	2888217	2888232	-	1
chr1	2917706	2917721	+	1
chr1	2928914	2928929	+	1
chr1	2929214	2929229	+	53
chr1	2929307	2929322	-	3
chr1	2929621	2929636	+	2
chr1	2932670	2932685	+	1
chr1	2940674	2940689	-	17
chr1	2940841	2940856	+	21
chr1	2946466	2946481	+	1
chr1	2976908	2976923	+	10
chr1	2977886	2977901	-	5
chr1	2978709	2978724	+	2
chr1	2982905	2982920	+	41
chr1	2983194	2983209	+	1
chr1	2984433	2984448	+	1
chr1	2986359	2986374	-	5
chr1	2986377	2986392	+	35
chr1	2986621	2986636	-	1
chr1	2994067	2994082	+	1
chr1	2999825	2999840	-	5
chr1	3003225	3003240	-	1
chr1	3018094	3018109	+	3
chr1	3018117	3018132	+	1
chr1	3022370	3022385	-	1
chr1	3029651	3029666	-	1
chr1	3029816	3029831	+	4
chr1	3030110	3030125	+	1
chr1	3030987	3031002	+	1
chr1	3034436	3034451	+	1
chr1	3034920	3034935	-	3
chr1	3036446	3036461	+	1
chr1	3036575	3036590	-	19
chr1	3036580	3036595	+	1
chr1	3036847	3036862	-	1
chr1	3046953	3046968	+	1
chr1	3047044	3047059	+	7
chr1	3048992	3049007	-	1
chr1	3051137	3051152	-	1
chr1	3051537	3051552	-	1
chr1	3052071	3052086	+	3
chr1	3055421	3055436	-	1
chr1	3057227	3057242	+	1
chr1	3088570	3088585	+	1
chr1	3089201	3089216	-	7
chr1	3089206	3089221	+	1
chr1	3090288	3090303	-	1
chr1	3091542	3091557	+	1
chr1	3091600	3091615	+	1
chr1	3114448	3114463	+	1
chr1	3115778	3115793	+	1
chr1	3123950	3123965	+	3
chr1	3124060	3124075	+	2
chr1	3124696	3124711	-	1
chr1	3133083	3133098	-	2
chr1	3140946	3140961	-	2
chr1	3151671	3151686	-	1
chr1	3158379	3158394	+	1
chr1	3165853	3165868	+	1
chr1	3168107	3168122	+	1
chr1	3168773	3168788	-	1
chr1	3179943	3179958	-	1
chr1	3179978	3179993	+	2
chr1	3182552	3182567	-	1
chr1	3188266	3188281	-	1
chr1	3200374	3200389	+	2
chr1	3200514	3200529	+	1
chr1	3200711	3200726	-	53
chr1	3200928	3200943	+	1
chr1	3201158	3201173	+	1
chr1	3205277	3205292	+	1
chr1	3206135	3206150	+	1
chr1	3208769	3208784	+	1
chr1	3210372	3210387	-	4
chr1	3223971	3223986	-	1
chr1	3229912	3229927	+	1
chr1	3230214	3230229	+	1
chr1	3230281	3230296	-	6
chr1	3230376	3230391	+	4
chr1	3230630	3230645	+	2
chr1	3233707	3233722	-	1
chr1	3236261	3236276	+	1
chr1	3236358	3236373	+	1
chr1	3236688	3236703	-	55
chr1	3237015	3237030	+	11
chr1	3241477	3241492	-	1
chr1	3243363	3243378	+	1
chr1	3244597	3244612	+	1
chr1	3256709	3256724	+	1
chr1	3266051	3266066	+	1
chr1	3266456	3266471	-	33
chr1	3267552	3267567	+	19
chr1	3269123	3269138	-	1
chr1	3273226	3273241	+	1
chr1	3273616	3273631	-	1
chr1	3273879	3273894	-	6
chr1	3276115	3276130	-	1
chr1	3279118	3279133	+	1
chr1	3279268	3279283	-	8
chr1	3281662	3281677	+	1
chr1	3282689	3282704	+	2
chr1	3285493	3285508	-	1
chr1	3286267	3286282	+	1
chr1	3294358	3294373	-	4
chr1	3308463	3308478	-	11
chr1	3316477	3316492	-	1
chr1	3320104	3320119	+	39
chr1	3320161	3320176	-	1
chr1	3320327	3320342	-	1
chr1	3321395	3321410	+	1
chr1	3326883	3326898	-	42
chr1	3330681	3330696	-	6
chr1	3330829	3330844	+	11
chr1	3333577	3333592	-	2
chr1	3333857	3333872	+	48
chr1	3334139	3334154	-	3
chr1	3334922	3334937	-	1
chr1	3339350	3339365	-	5
chr1	3341063	3341078	+	1
chr1	3341432	3341447	-	56
chr1	3347735	3347750	-	1
chr1	3348000	3348015	+	51
chr1	3348253	3348268	-	1
chr1	3367700	3367715	+	1
chr1	3369456	3369471	+	1
chr1	3369606	3369621	+	8
chr1	3369857	3369872	+	14
chr1	3369924	3369939	+	50
chr1	3370117	3370132	+	4
chr1	3370270	3370285	+	3
chr1	3370605	3370620	+	3
chr1	3370865	3370880	+	8
chr1	3370962	3370977	+	50
chr1	3371354	3371369	-	2
chr1	3371429	3371444	+	1
chr1	3374297	3374312	+	1
chr1	3374356	3374371	-	3
chr1	3376356	3376371	-	2
chr1	3376673	3376688	-	1
chr1	3382073	3382088	+	1
chr1	3382281	3382296	-	1
chr1	3384970	3384985	+	1
chr1	3388521	3388536	-	47
chr1	3388853	3388868	+	1
chr1	3389815	3389830	+	3
chr1	3389962	3389977	-	1
chr1	3394809	3394824	+	2
chr1	3396740	3396755	+	1
chr1	3397162	3397177	+	1
chr1	3398928	3398943	-	4
chr1	3399128	3399143	+	2
chr1	3399213	3399228	+	37
chr1	3399341	3399356	+	32
chr1	3399456	3399471	-	1
chr1	3399643	3399658	+	1
chr1	3399683	3399698	-	1
chr1	3399782	3399797	+	1
chr1	3399937	3399952	+	2
chr1	3400549	3400564	-	54
chr1	3400600	3400615	-	6
chr1	3400918	3400933	-	6
chr1	3401016	3401031	+	2
chr1	3401517	3401532	+	1
chr1	3405606	3405621	-	1
chr1	3405822	3405837	-	2
chr1	3407514	3407529	-	4
chr1	3407689	3407704	+	2
chr1	3407955	3407970	+	56
chr1	3408151	3408166	-	3
chr1	3408444	3408459	+	5
chr1	3408516	3408531	-	24
chr1	3408702	3408717	+	2
chr1	3421053	3421068	-	1
chr1	3421364	3421379	-	5
chr1	3421379	3421394	-	1
chr1	3423108	3423123	-	2
chr1	3426829	3426844	+	1
chr1	3433724	3433739	-	1
chr1	3434130	3434145	+	1
chr1	3434484	3434499	-	1
chr1	3434940	3434955	+	53
chr1	3435619	3435634	-	1
chr1	3436683	3436698	-	3
chr1	3441231	3441246	+	1
chr1	3441575	3441590	+	11
chr1	3442338	3442353	-	1
chr1	3444886	3444901	+	1
chr1	3446025	3446040	-	1
chr1	3446925	3446940	-	1
chr1	3447057	3447072	-	21
chr1	3447104	3447119	+	7
chr1	3447269	3447284	+	3
chr1	3447487	3447502	+	1
chr1	3450211	3450226	+	19
chr1	3453054	3453069	+	1
chr1	3453246	3453261	+	1
chr1	3453371	3453386	-	3
chr1	3458647	3458662	-	1
chr1	3458819	3458834	-	11
chr1	3467942	3467957	+	3
chr1	3468390	3468405	-	1
chr1	3468474	3468489	-	13
chr1	3470705	3470720	-	1
chr1	3474833	3474848	-	2
chr1	3476905	3476920	+	4
chr1	3480517	3480532	-	1
chr1	3481362	3481377	-	1
chr1	3481607	3481622	+	8
chr1	3481969	3481984	+	56
chr1	3482308	3482323	-	2
chr1	3483174	3483189	+	1
chr1	3493937	3493952	+	3
chr1	3496710	3496725	+	1
chr1	3503896	3503911	+	7
chr1	3504419	3504434	+	11
chr1	3504449	3504464	+	7
chr1	3504469	3504484	+	9
chr1	3504489	3504504	+	3
chr1	3504539	3504554	+	11
chr1	3504559	3504574	+	3
chr1	3504749	3504764	+	2
chr1	3504939	3504954	+	1
chr1	3504959	3504974	+	2
chr1	3504989	3505004	+	4
chr1	3505009	3505024	+	5
chr1	3505049	3505064	+	8
chr1	3505099	3505114	+	14
chr1	3505109	3505124	+	2
chr1	3505544	3505559	-	1
chr1	3507298	3507313	+	2
chr1	3508159	3508174	+	1
chr1	3508225	3508240	+	24
chr1	3508447	3508462	+	1
chr1	3512648	3512663	+	1
chr1	3522907	3522922	+	1
chr1	3525527	3525542	-	1
chr1	3525617	3525632	+	1
chr1	3526952	3526967	-	1
chr1	3527257	3527272	-	3
chr1	3528433	3528448	+	1
chr1	3528726	3528741	-	2
chr1	3528823	3528838	+	6
chr1	3529643	3529658	+	1
chr1	3529797	3529812	+	1
chr1	3529903	3529918	-	1
chr1	3530216	3530231	+	1
chr1	3530347	3530362	-	4
chr1	3530756	3530771	-	2
chr1	3531883	3531898	-	55
chr1	3532165	3532180	+	2
chr1	3533479	3533494	+	1
chr1	3534101	3534116	+	1
chr1	3534973	3534988	+	1
chr1	3535478	3535493	-	1
chr1	3535746	3535761	-	51
chr1	3536176	3536191	-	1
chr1	3536983	3536998	+	3
chr1	3537724	3537739	+	30
chr1	3537894	3537909	-	32
chr1	3538272	3538287	+	8
chr1	3539268	3539283	+	8
chr1	3539568	3539583	-	3
chr1	3540450	3540465	-	1
chr1	3541563	3541578	+	1
chr1	3542019	3542034	+	1
chr1	3542183	3542198	-	2
chr1	3542369	3542384	+	19
chr1	3545065	3545080	-	2
chr1	3546852	3546867	-	1
chr1	3547070	3547085	+	6
chr1	3547709	3547724	+	1
chr1	3566434	3566449	+	1
chr1	3566563	3566578	-	51
chr1	3566579	3566594	-	1
chr1	3566665	3566680	+	1
chr1	3568152	3568167	+	2
chr1	3568847	3568862	+	9
chr1	3568967	3568982	-	1
chr1	3573473	3573488	+	1
chr1	3580868	3580883	-	1
chr1	3580994	3581009	-	15
chr1	3581310	3581325	-	1
chr1	3582786	3582801	-	1
chr1	3589059	3589074	+	2
chr1	3589249	3589264	-	1
chr1	3589596	3589611	-	2
chr1	3589655	3589670	-	1
chr1	3589852	3589867	-	2
chr1	3589925	3589940	-	6
chr1	3590045	3590060	-	14
chr1	3590182	3590197	+	5
chr1	3590306	3590321	+	2
chr1	3590889	3590904	-	1
chr1	3592248	3592263	+	1
chr1	3593265	3593280	-	1
chr1	3593554	3593569	-	2
chr1	3593678	3593693	-	2
chr1	3593808	3593823	-	14
chr1	3593886	3593901	-	2
chr1	3594139	3594154	-	2
chr1	3594925	3594940	-	3
chr1	3595010	3595025	+	13
chr1	3597885	3597900	-	1
chr1	3601000	3601015	+	1
chr1	3601697	3601712	+	1
chr1	3605148	3605163	+	1
chr1	3606604	3606619	+	14
chr1	3606924	3606939	-	1
chr1	3611691	3611706	+	1
chr1	3611879	3611894	+	2
chr1	3612357	3612372	+	55
chr1	3612713	3612728	+	5
chr1	3612991	3613006	+	2
chr1	3615076	3615091	-	1
chr1	3615373	3615388	-	2
chr1	3615502	3615517	+	2
chr1	3615688	3615703	+	2
chr1	3619419	3619434	-	1
chr1	3619724	3619739	-	27
chr1	3619873	3619888	-	3
chr1	3620059	3620074	-	2
chr1	3624760	3624775	-	5
chr1	3625756	3625771	-	1
chr1	3625862	3625877	-	1
chr1	3626215	3626230	+	1
chr1	3634072	3634087	-	2
chr1	3635605	3635620	-	1
chr1	3635999	3636014	-	1
chr1	3640826	3640841	+	8
chr1	3641104	3641119	-	2
chr1	3641146	3641161	-	55
chr1	3643660	3643675	-	2
chr1	3643801	3643816	+	1
chr1	3643968	3643983	+	50
chr1	3644030	3644045	-	8
chr1	3644769	3644784	-	1
chr1	3649345	3649360	-	7
chr1	3649535	3649550	+	5
chr1	3658466	3658481	+	5
chr1	3662105	3662120	+	1
chr1	3662414	3662429	+	1
chr1	3663654	3663669	+	1
chr1	3673093	3673108	-	1
chr1	3676608	3676623	-	1
chr1	3679013	3679028	-	3
chr1	3688116	3688131	+	1
chr1	3688231	3688246	+	1
chr1	3688419	3688434	+	4
chr1	3688937	3688952	-	2
chr1	3689462	3689477	-	1
chr1	3690472	3690487	+	1
chr1	3691764	3691779	+	1
chr1	3692198	3692213	-	1
chr1	3692415	3692430	-	8
chr1	3692561	3692576	-	2
chr1	3692665	3692680	+	51
chr1	3693927	3693942	+	1
chr1	3695509	3695524	-	2
chr1	3696147	3696162	+	1
chr1	3696301	3696316	-	4
chr1	3696432	3696447	+	7
chr1	3696546	3696561	-	1
chr1	3702192	3702207	+	51
chr1	3702378	3702393	+	1
chr1	3705442	3705457	-	3
chr1	3713068	3713083	+	4
chr1	3713175	3713190	-	18
chr1	3713994	3714009	+	7
chr1	3714200	3714215	-	1
chr1	3718199	3718214	-	40
chr1	3718590	3718605	-	3
chr1	3723024	3723039	+	1
chr1	3723179	3723194	-	15
chr1	3727626	3727641	-	16
chr1	3727694	3727709	-	2
chr1	3727942	3727957	+	1
chr1	3731643	3731658	-	1
chr1	3738185	3738200	-	1
chr1	3738316	3738331	-	4
chr1	3739010	3739025	+	1
chr1	3744470	3744485	+	20
chr1	3757843	3757858	-	1
chr1	3767760	3767775	-	1
chr1	3773149	3773164	+	1
chr1	3773203	3773218	+	1
chr1	3773529	3773544	+	3
chr1	3773828	3773843	+	2
chr1	3773897	3773912	+	41
chr1	3774073	3774088	-	2
chr1	3774117	3774132	+	8
chr1	3774244	3774259	+	19
chr1	3774607	3774622	-	1
chr1	3774844	3774859	-	7
chr1	3774994	3775009	-	45
chr1	3775245	3775260	-	2
chr1	3775534	3775549	-	16
chr1	3775777	3775792	-	1
chr1	3786475	3786490	+	2
chr1	3786626	3786641	-	21
chr1	3793303	3793318	-	1
chr1	3803506	3803521	+	1
chr1	3807876	3807891	-	6
chr1	3816126	3816141	+	1
chr1	3816309	3816324	-	51
chr1	3816556	3816571	-	2
chr1	3816726	3816741	-	1
chr1	3817529	3817544	+	7
chr1	3817722	3817737	-	1
chr1	3818015	3818030	-	4
chr1	3818080	3818095	+	4
chr1	3820818	3820833	+	1
chr1	3821550	3821565	+	4
chr1	3823938	3823953	-	44
chr1	3824054	3824069	-	1
chr1	3827138	3827153	+	6
chr1	3827268	3827283	-	2
chr1	3827452	3827467	-	1
chr1	3827519	3827534	+	55
chr1	3830104	3830119	-	7
chr1	3830134	3830149	-	1
chr1	3830630	3830645	-	1
chr1	3831011	3831026	-	5
chr1	3841145	3841160	-	1
chr1	4000572	4000587	+	2
chr1	4012926	4012941	+	1
chr1	4024571	4024586	-	2
chr1	4029746	4029761	-	1
chr1	4032143	4032158	+	1
chr1	4051924	4051939	+	1
chr1	4059782	4059797	+	1
chr1	4061202	4061217	-	2
chr1	4062201	4062216	-	1
chr1	4069060	4069075	-	4
chr1	4077666	4077681	-	6
chr1	4087088	4087103	-	2
chr1	4087168	4087183	-	2
chr1	4094499	4094514	-	1
chr1	4094670	4094685	-	1
chr1	4094762	4094777	-	1
chr1	4108326	4108341	-	8
chr1	4121039	4121054	-	13
chr1	4121179	4121194	-	3
chr1	4138378	4138393	+	1
chr1	4138726	4138741	+	1
chr1	4144985	4145000	-	4
chr1	4145769	4145784	-	1
chr1	4146651	4146666	-	1
chr1	4147165	4147180	+	1
chr1	4147357	4147372	-	1
chr1	4155819	4155834	+	2
chr1	4166761	4166776	-	2
chr1	4178656	4178671	-	1
chr1	4179153	4179168	-	2
chr1	4186826	4186841	-	1
chr1	4187078	4187093	+	5
chr1	4190869	4190884	+	4
chr1	4191751	4191766	+	1
chr1	4202315	4202330	+	1
chr1	4209447	4209462	-	1
chr1	4210414	4210429	+	5
chr1	4210453	4210468	+	1
chr1	4232728	4232743	-	2
chr1	4232807	4232822	+	1
chr1	4233222	4233237	+	3
chr1	4233399	4233414	+	23
chr1	4238870	4238885	-	4
chr1	4274027	4274042	+	2
chr1	4278248	4278263	-	1
chr1	4327889	4327904	+	1
chr1	4328166	4328181	-	2
chr1	4329182	4329197	+	1
chr1	4331200	4331215	-	1
chr1	4331455	4331470	-	1
chr1	4332348	4332363	+	1
chr1	4340685	4340700	+	1
chr1	4357759	4357774	+	1
chr1	4358182	4358197	+	1
chr1	4377438	4377453	-	1
chr1	4377487	4377502	+	7
chr1	4396877	4396892	-	1
chr1	4422743	4422758	+	2
chr1	4422862	4422877	+	7
chr1	4426541	4426556	-	1
chr1	4427754	4427769	-	2
chr1	4436122	4436137	+	2
chr1	4437420	4437435	+	1
chr1	4437703	4437718	+	1
chr1	4465091	4465106	-	4
chr1	4482769	4482784	+	13
chr1	4529779	4529794	+	6
chr1	4529933	4529948	-	1
chr1	4541610	4541625	-	1
chr1	4545764	4545779	-	2
chr1	4553690	4553705	-	2
chr1	4554758	4554773	+	1
chr1	4554807	4554822	+	14
chr1	4577484	4577499	-	1
chr1	4577816	4577831	+	3
chr1	4615787	4615802	+	18
chr1	4623943	4623958	+	6
chr1	4628388	4628403	-	1
chr1	4630841	4630856	+	1
chr1	4633943	4633958	-	2
chr1	4645445	4645460	-	46
chr1	4654579	4654594	-	23
chr1	4656727	4656742	+	1
chr1	4669089	4669104	-	1
chr1	4674796	4674811	-	1
chr1	4675769	4675784	-	1
chr1	4678040	4678055	-	3
chr1	4687593	4687608	-	11
chr1	4694539	4694554	+	1
chr1	4698530	4698545	-	1
chr1	4712167	4712182	-	3
chr1	4712807	4712822	+	56
chr1	4713075	4713090	+	2
chr1	4713449	4713464	-	1
chr1	4713711	4713726	+	1
chr1	4715361	4715376	+	2
chr1	4715399	4715414	+	1
chr1	4716406	4716421	-	20
chr1	4716520	4716535	+	26
chr1	4716609	4716624	+	35
chr1	4716994	4717009	-	1
chr1	4719413	4719428	+	5
chr1	4719630	4719645	-	2
chr1	4721449	4721464	+	1
chr1	4731610	4731625	+	1
chr1	4733596	4733611	-	1
chr1	4733780	4733795	+	1
chr1	4738809	4738824	+	2
chr1	4744545	4744560	+	1
chr1	4749120	4749135	+	1
chr1	4754612	4754627	+	1
chr1	4754798	4754813	+	16
chr1	4755247	4755262	+	1
chr1	4760960	4760975	+	9
chr1	4761046	4761061	-	8
chr1	4781234	4781249	+	7
chr1	4794719	4794734	+	1
chr1	4802270	4802285	-	16
chr1	4806208	4806223	-	1
chr1	4812070	4812085	-	1
chr1	4827938	4827953	-	1
chr1	4828776	4828791	-	9
chr1	4829688	4829703	-	2
chr1	4833608	4833623	-	1
chr1	4838048	4838063	-	1
chr1	4838218	4838233	+	35
chr1	4841008	4841023	+	1
chr1	4853574	4853589	-	1
chr1	4856879	4856894	-	13
chr1	4886317	4886332	-	42
chr1	4897902	4897917	+	3
chr1	4914613	4914628	-	3
chr1	4976425	4976440	-	1
chr1	4976929	4976944	-	1
chr1	4996072	4996087	-	8
chr1	4999604	4999619	+	5
chr1	5018100	5018115	-	4
chr1	5039987	5040002	+	1
chr1	5141754	5141769	-	1
chr1	5159886	5159901	+	5
chr1	5179753	5179768	-	14
chr1	5180465	5180480	+	1
chr1	5185439	5185454	-	7
chr1	5216170	5216185	+	7
chr1	5221627	5221642	+	3
chr1	5277793	5277808	+	1
chr1	5314713	5314728	-	1
chr1	5314816	5314831	+	2
chr1	5315330	5315345	-	1
chr1	5327204	5327219	+	1
chr1	5333492	5333507	-	1
chr1	5333819	5333834	-	4
chr1	5333850	5333865	-	1
chr1	5335409	5335424	-	2
chr1	5335708	5335723	-	1
chr1	5336893	5336908	-	1
chr1	5337005	5337020	-	3
chr1	5340819	5340834	-	1
chr1	5346506	5346521	+	30
chr1	5346777	5346792	-	2
chr1	5356285	5356300	-	1
chr1	5387414	5387429	-	1
chr1	5401017	5401032	+	4
chr1	5403887	5403902	+	2
chr1	5411647	5411662	-	3
chr1	5424674	5424689	-	1
chr1	5430619	5430634	-	2
chr1	5433337	5433352	+	1
chr1	5439433	5439448	+	1
chr1	5454378	5454393	+	11
chr1	5468657	5468672	-	1
chr1	5475892	5475907	-	5
chr1	5483488	5483503	+	1
chr1	5487109	5487124	-	1
chr1	5487489	5487504	+	9
chr1	5493962	5493977	+	1
chr1	5504543	5504558	+	3
chr1	5504646	5504661	-	5
chr1	5508742	5508757	+	18
chr1	5509060	5509075	+	1
chr1	5509541	5509556	-	3
chr1	5514986	5515001	+	1
chr1	5516307	5516322	-	6
chr1	5542012	5542027	-	1
chr1	5542103	5542118	+	6
chr1	5542182	5542197	-	15
chr1	5543452	5543467	+	4
chr1	5545799	5545814	-	1
chr1	5558110	5558125	-	1
chr1	5564820	5564835	+	4
chr1	5564996	5565011	-	1
chr1	5566683	5566698	+	1
chr1	5568917	5568932	+	1
chr1	5569094	5569109	-	1
chr1	5569625	5569640	-	2
chr1	5569777	5569792	+	7
chr1	5570066	5570081	+	4
chr1	5570114	5570129	+	52
chr1	5573763	5573778	-	2
chr1	5574264	5574279	-	1
chr1	5574388	5574403	-	6
chr1	5575232	5575247	+	1
chr1	5575488	5575503	-	1
chr1	5587891	5587906	+	1
chr1	5656170	5656185	-	4
chr1	5656396	5656411	+	1
chr1	5658610	5658625	-	3
chr1	5658786	5658801	-	21
chr1	5659639	5659654	-	3
chr1	5659846	5659861	-	1
chr1	5675206	5675221	+	1
chr1	5680660	5680675	-	7
chr1	5681278	5681293	-	36
chr1	5697427	5697442	+	51
chr1	5697698	5697713	-	1
chr1	5701115	5701130	+	28
chr1	5701312	5701327	+	1
chr1	5703645	5703660	-	1
chr1	5704728	5704743	-	1
chr1	5705395	5705410	+	1
chr1	5708742	5708757	-	4
chr1	5712381	5712396	+	2
chr1	5712406	5712421	-	1
chr1	5712543	5712558	-	2
chr1	5712717	5712732	+	1
chr1	5716443	5716458	-	1
chr1	5716866	5716881	+	1
chr1	5726523	5726538	+	2
chr1	5726582	5726597	+	2
chr1	5727199	5727214	-	2
chr1	5727492	5727507	-	1
chr1	5728437	5728452	-	12
chr1	5730152	5730167	-	3
chr1	5730855	5730870	-	11
chr1	5731224	5731239	+	1
chr1	5732257	5732272	+	2
chr1	5732676	5732691	+	20
chr1	5732984	5732999	-	2
chr1	5735265	5735280	-	2
chr1	5735896	5735911	-	5
chr1	5749659	5749674	-	1
chr1	5750549	5750564	-	3
chr1	5772222	5772237	-	1
chr1	5777990	5778005	+	2
chr1	5779424	5779439	+	8
chr1	5780338	5780353	+	1
chr1	5803694	5803709	-	1
chr1	5805165	5805180	+	2
chr1	5805791	5805806	+	1
chr1	5806031	5806046	-	56
chr1	5806036	5806051	+	1
chr1	5806289	5806304	+	7
chr1	5806483	5806498	+	2
chr1	5812562	5812577	-	19
chr1	5818119	5818134	-	1
chr1	5825636	5825651	-	1
[truncated: 456,250+ more rows]
